# Supplementary material for: Caspase‐6 Controls Lipid and Energy Metabolism in Diet‐Induced Obesity
Source: Adv Sci (Weinh). 2026 Apr 13;13(21):e14784. doi: 10.1002/advs.202514784 (PMC13073318; doi:10.1002/advs.202514784)
Supplement: Supplementary file 2 — Supporting File 2: advs73758‐sup‐0002‐Table S1.xlsx. [file ADVS-13-e14784-s002.xlsx]

## Sheet: UpRegulated
Transcript/RepeatID	Annotation/Divergence	SL_36/ (20434876.0 total)	SL_38/ (20836084.0 total)	SL_40/ (21616891.0 total)	SL_41/ (23866963.0 total)	SL_44/ (22993998.0 total)	SL_47/ (21633920.0 total)	Log2 Fold Change	adj. p-value
NM_001356272	Tmeff1	9.14943	9.2727	9.32578	10.0472	9.87197	9.42543	0.88231	0.014122
NM_008018	Sh3pxd2a	12.5067	12.5687	12.5053	13.3469	13.5045	12.6277	0.981908	0.0105328
NM_011044	Pck1	14.9466	15.0579	15.0429	15.6864	16.2866	15.4274	1.18382	0.00096716
NM_001081162	Slc4a11	7.37585	7.10982	7.2601	7.82662	7.73589	7.42368	0.900704	0.0480835
NR_002862	Gm5088	8.33628	8.32092	8.35751	8.73746	9.18294	8.50775	0.881738	0.0382549
NM_001163486	Hsd17b13	2.93255	2.93271	2.91877	2.96785	2.96641	3.38174	4.75695	0.0435541
NM_001252313	Ncor1	12.4507	12.4676	12.464	13.1848	12.9485	12.571	0.666648	0.0382549
NM_032002	Nrg4	10.1502	10.3616	10.4765	10.6887	11.3791	10.7116	0.943308	0.0182028
NR_104310	Akap1	10.7721	10.8085	10.7984	11.2492	11.5343	11.0441	0.734354	0.0093047
NM_133185	Rogdi	8.8497	8.89663	8.81254	9.20479	9.37342	9.0628	0.608311	0.0353786
NM_001033167	Slc22a23	9.07293	8.96672	9.00533	9.66861	9.77082	9.0404	0.839166	0.049393
NM_175324	Acad11	12.0424	11.9483	12.0954	12.4888	12.5334	12.3405	0.611313	0.00239675
NR_110431	Lncenc1	4.35349	4.38723	4.43162	4.68066	4.73664	4.52707	1.98527	0.0285559
NM_019966	Mlycd	9.54686	9.64299	9.6188	9.97322	10.0465	9.90038	0.576973	0.00794056
NM_026880	Pink1	12.4254	12.5281	12.4908	13.1169	12.8188	12.691	0.580788	0.0339935
NM_027534	Kdsr	10.4998	10.5336	10.6147	10.9918	11.1383	10.7749	0.633109	0.0138994
NM_001305935	Bckdhb	10.5239	10.3554	10.3503	10.7574	10.9473	10.6966	0.58477	0.0182028
NM_010284	Ghr	13.9957	14.1332	14.2476	15.0417	14.8141	14.2803	0.879819	0.0138994
NM_016668	Bhmt	4.0013	3.94525	4.04839	4.15475	4.00826	4.85317	3.43945	0.0436101
NM_170673	Cpne9	5.01139	4.86544	5.04729	6.22979	5.30545	5.03809	2.86829	0.0142357
NM_053200	Ces1d	13.9001	13.9125	13.9034	14.361	14.8884	14.3341	0.92052	0.00189723
NM_001039094	Negr1	9.60592	9.78296	9.47933	10.0603	10.3684	9.84377	0.743222	0.0353786
NM_139306	Acer2	11.0539	11.162	11.2894	11.9397	12.1528	11.3756	1.00535	0.00565191
NM_145615	Etfa	12.0472	11.9736	12.1083	12.4673	12.5367	12.3326	0.578991	0.00439731
NM_001304784	Hdgfl2	9.95149	9.85047	9.91123	10.3473	10.6383	10.1782	0.758064	0.00898903
NM_001161624	Cdkn1c	8.15956	8.42846	8.30906	8.63239	9.31263	8.73531	1.08896	0.012768
NM_008681	Ndrg1	12.2311	11.8087	12.2355	12.7232	12.6976	12.3678	0.71183	0.0285502
NM_026947	Eci3	7.30443	7.16469	7.29675	7.56063	8.11913	7.56794	1.10272	0.0232744
NM_028010	Apol6	13.0517	13.0617	13.0881	13.549	13.8138	13.2598	0.703012	0.0155558
NR_045294	Gm4285	6.66566	6.58728	6.53517	7.05428	7.10404	6.85661	1.06598	0.0116966
NM_022020	Rbp7	9.2879	8.78053	9.49801	10.7435	10.5199	9.86836	1.84649	3.57e-05
NM_001038609	Mapt	5.96462	5.81185	6.06947	6.24414	6.45005	6.30179	1.24406	0.0324652
NM_030229	Polr3h	8.15246	8.3842	8.23143	8.63524	8.55224	8.70118	0.660282	0.0291205
NM_001165991	Arfrp1	8.74854	8.7339	8.75959	8.97002	9.16665	9.06105	0.539852	0.0399826
NM_001370778	Rexo5	6.83887	6.88949	6.94152	7.2245	7.55187	7.19591	1.04562	0.0145777
NR_045347	2610016A17Rik	7.80847	7.5559	7.9826	8.88226	8.66768	7.96044	1.40696	0.00898903
NR_028142	Pnpla2	15.7365	15.5515	15.6826	16.3227	16.2004	15.9759	0.725756	0.00187868
NR_154886	1700037H04Rik	10.231	10.1202	10.2525	10.6445	11.0755	10.5406	0.859757	0.00605638
NM_027154	Tmbim1	11.9827	11.8388	12.1123	12.6903	12.5779	12.1947	0.748771	0.0129594
NM_013842	Xbp1	11.6084	11.7099	11.6922	12.1337	12.332	11.8675	0.655986	0.0175343
NM_008002	Fgf10	10.2831	10.3966	10.4652	10.8107	10.9133	10.5533	0.57366	0.0411497
NM_001077348	Plin5	8.85596	9.13369	9.13567	10.19	10.4401	10.1296	1.89027	1.52e-16
NM_001160711	Cd300lg	12.9986	12.6937	12.946	13.4113	13.1708	13.2036	0.539186	0.0434558
NM_011401	Slc2a3	6.52789	6.58601	6.57229	6.79969	7.44477	6.97333	1.37522	0.0122767
NM_199303	Bpifb6	6.4246	6.5394	6.48176	6.92205	6.75534	6.83276	0.964382	0.0222154
NM_139117	Ybx3	11.7097	11.7465	11.714	12.3584	12.3218	11.8433	0.681404	0.0249899
NM_001162533	Sh3d21	7.52696	7.41497	7.48577	8.30742	8.09457	7.7885	1.20734	0.0018045
NM_029310	Fabp12	3.307	3.29562	3.32701	3.50231	3.48888	3.45792	3.05275	0.0227955
NM_001347056	Flacc1	6.51483	6.43418	6.31282	6.81739	6.82271	6.73017	1.01224	0.0230395
NM_021282	Cyp2e1	11.8596	11.2226	11.5513	12.593	14.2065	12.8033	2.63719	0.0221606
NR_030700	4831440E17Rik	7.32859	7.24699	7.37948	7.9133	8.05255	7.4774	1.08148	0.0172909
NM_029658	Rflnb	11.4025	11.276	11.1204	12.0089	11.7725	11.4139	0.703065	0.0409952
NM_027324	Sfxn1	10.9071	10.8625	11.0825	11.5233	12.0888	11.1729	1.02235	0.0128043
NM_001369018	Id1	9.39859	9.22981	9.55097	10.0773	10.0533	9.83172	0.923287	0.0006738
NM_015779	Elane	3.64546	3.68079	3.64338	3.91673	3.98951	3.74159	3.10388	0.0148464
NM_008185	Gstt1	10.345	10.3537	10.4386	10.6352	11.1316	10.6434	0.667234	0.0459727
NM_001331152	Hsf1	8.94558	8.95054	8.86686	9.48647	9.43039	9.13282	0.718135	0.014122
NM_010023	Eci1	10.9945	10.9077	10.9273	11.1364	11.5962	11.3426	0.629195	0.0272193
NM_148938	Slc1a3	10.8343	10.9458	11.3124	12.3889	12.8774	11.5788	1.93554	0.00982377
NM_028306	Hspa12b	10.4495	10.3864	10.4838	11.1617	10.7077	10.6803	0.641196	0.0495251
NM_013478	Azgp1	3.58769	3.56174	3.58487	3.66826	3.63114	4.19097	3.63166	0.0244997
NM_021507	Sqor	10.4195	10.5009	10.5701	11.0229	11.2785	10.5824	0.736831	0.045913
NM_019583	Il17rb	6.09186	6.05044	5.96153	6.36489	6.30439	6.38298	1.01543	0.0363236
NR_015566	A330023F24Rik	7.31707	7.54691	7.20186	7.98612	7.86705	7.55724	0.938648	0.046072
NM_023055	Slc9a3r2	10.7552	10.6548	10.8354	11.1705	11.2801	11.0564	0.620273	0.00571727
NM_001033298	Kiz	8.43404	8.55896	8.6627	9.02361	9.20358	8.81176	0.795791	0.0153295
NM_007412	Gpr182	8.60963	8.55802	8.69002	9.31095	9.01283	8.78878	0.738968	0.0452118
NM_001301370	Syt14	5.39383	5.52285	5.4642	5.74694	5.83757	5.84066	1.43444	0.0114096
NM_001271402	Ephx2	13.1649	12.9362	13.0467	13.6936	13.965	13.5235	0.976375	0.00010017
NM_197985	Adipor2	13.7497	14.0136	14.1732	14.7356	14.7444	14.3501	0.891454	0.00253892
NM_177471	Ccdc69	8.19884	8.12987	8.21191	8.74395	9.05629	8.42668	1.04315	0.00700272
NM_019516	Lgals12	12.2592	12.2131	12.3076	12.5598	13.0845	12.5972	0.731445	0.0178986
NM_007930	Enc1	10.5902	10.5074	10.4887	11.3918	10.9408	10.7036	0.766865	0.0352596
NM_030075	Klhdc8b	9.64594	9.53124	9.64801	10.3554	10.1878	9.73419	0.790099	0.0266584
NM_018805	Hs3st3b1	6.11547	6.05918	5.95339	6.48504	6.39894	6.29364	1.11556	0.02855
NM_175480	Zfp612	6.71627	6.91112	6.84328	7.09198	7.30144	7.12839	0.852916	0.0481584
NM_026730	Gpihbp1	11.6487	11.3714	11.5998	12.0019	11.8194	11.9576	0.552	0.0250082
NM_013591	Madcam1	3.90766	3.90804	3.87059	4.21155	4.14858	4.16443	3.38469	0.0013218
NM_178799	Acad12	7.83041	7.82349	7.91811	8.39216	8.28814	8.01716	0.731543	0.0458017
NM_011812	Fbln5	11.9618	11.7116	12.0071	12.9083	12.6859	12.2355	1.06147	0.00129383
NR_160683	5031434O11Rik	6.95138	7.08756	7.02534	7.38394	7.51528	7.23131	0.826936	0.0428798
NM_001012322	Sctr	6.71469	7.05461	6.94953	7.82151	7.93663	6.76683	1.52242	0.0497014
NM_011395	Slc22a3	11.4229	11.6171	11.5622	12.0246	11.9802	11.7682	0.566881	0.0176446
NM_010903	Nfe2l3	5.33833	5.44702	5.59457	6.32058	5.86717	5.53791	1.85627	0.0437403
NM_023113	Aspa	8.67776	8.63936	8.74996	8.94435	9.62678	9.105	0.953256	0.0182618
NM_080639	Timp4	10.9104	10.889	11.1896	12.1249	11.916	11.2775	1.18987	0.00187868
NM_029978	Fam57b	7.70093	7.7862	7.80469	8.25624	8.27014	8.02976	0.819619	0.00969216
NM_001012765	Adcy5	12.5517	12.5844	12.6849	13.5127	13.1504	12.8446	0.843387	0.0090088
NM_145635	Adig	10.6339	10.4471	10.5055	11.0398	11.2032	11.0133	0.823218	7.69e-05
NM_001079848	Adgrg2	7.79261	7.70687	8.0673	9.27719	8.69334	8.09955	1.63694	0.00357036
NM_011068	Pex11a	9.94082	9.96972	9.89237	10.2119	10.4528	10.2046	0.550203	0.0273342
NM_009656	Aldh2	13.5267	13.428	13.4963	13.9386	14.1839	13.7177	0.676562	0.0111497
NM_144551	Trib2	9.03158	8.95661	9.05982	9.53174	9.49846	9.24357	0.6739	0.0138994
NM_015743	Nr4a3	5.31483	5.45352	5.5549	5.8189	6.26034	5.57478	1.84562	0.0344982
NR_040321	Ctcflos	10.3403	10.778	10.6737	11.4182	11.1424	10.9147	0.830584	0.0157514
NM_025427	Rgcc	12.3761	12.2319	12.3789	12.8123	12.959	12.6038	0.670369	0.00565191
NM_176840	Osbpl11	11.1432	11.3164	11.3692	11.7764	11.809	11.4248	0.583821	0.046992
NM_009775	Tspo	12.3396	12.2188	12.3666	12.7278	12.8577	12.4654	0.549517	0.0414943
NM_145700	Ackr4	7.43061	7.37027	7.50265	7.93054	7.84088	7.67927	0.797631	0.0231426
NR_027059	Snhg20	7.55239	7.52662	7.62514	7.93861	8.05342	7.7831	0.728898	0.0374168
NM_173068	Syt7	8.6397	8.20645	8.72741	9.23361	8.96712	8.99349	0.884175	0.0275081
NM_008898	Por	12.7579	12.8379	12.8812	13.2538	13.4907	13.1425	0.679268	0.00364111
NM_001370853	Dcst2	6.78668	7.10678	7.02898	7.23284	7.70235	7.34257	1.04806	0.0458017
NM_001024385	Crls1	9.86068	9.74255	10.0248	10.5051	10.8455	10.212	1.01024	0.00308261
NM_001078649	Tmem134	11.4204	11.2814	11.477	11.9356	11.94	11.5453	0.622446	0.0330724
NM_007419	Adrb1	6.88776	6.90886	7.05501	7.2025	7.51141	7.53438	1.08626	0.00962153
NM_001081349	Slc43a1	7.72028	7.80571	8.23808	8.6613	9.28623	8.25654	1.53052	0.0069474
NR_015457	B430010I23Rik	7.98482	7.69211	7.98955	8.28045	8.57559	8.18358	0.862027	0.0344893
NM_001293560	Kyat3	7.78579	7.72006	7.74733	8.07285	8.61707	7.97118	0.965481	0.0394888
NM_028696	Nabp1	9.22834	9.46401	9.50486	10.0828	9.98263	9.62018	0.792442	0.0176977
NM_001146217	Smoc1	12.4941	12.6146	12.8115	13.3186	13.1448	12.8529	0.673223	0.0270252
NM_010707	Lgals6	9.02164	8.82966	9.10146	9.66903	9.8751	9.35535	1.06429	0.0012886
NM_009196	Slc16a1	10.2468	10.2436	10.3426	10.6864	10.5615	10.6723	0.543507	0.00802343
NR_155535	Gm20544	7.04752	7.18029	7.32277	8.03226	7.81228	7.26127	1.17926	0.0380512
NM_008256	Hmgcs2	12.055	11.7723	12.3429	13.3248	13.2408	12.5025	1.41759	0.00033968
NM_012055	Asns	9.86803	9.82413	9.87491	10.3445	10.5211	10.0162	0.697038	0.0244997
NM_023737	Ehhadh	9.97071	9.73308	9.87158	10.8037	10.9958	10.3734	1.33917	8.47e-06
NM_001045483	Mapk1ip1	9.19999	9.31283	9.27635	9.70692	9.81849	9.42795	0.634402	0.0361871
NM_010720	Lipg	6.15191	6.15406	6.27739	6.90436	6.68879	6.69394	1.6496	0.00010146
NR_160794	A530053G22Rik	9.1394	8.98034	8.98114	9.5674	9.40481	9.40154	0.687732	0.00633853
NM_028448	Cenpv	8.0152	7.86431	7.79124	8.51461	8.66498	8.25778	1.10303	0.0013218
NM_001145875	Adtrp	7.43104	7.34881	7.36894	7.7184	7.81927	7.81782	0.841657	0.0059756
NM_025891	Smarcd3	8.52006	8.48416	8.51695	9.03974	8.93172	8.81246	0.728857	0.0048916
NM_176933	Dusp4	8.17622	8.09976	7.86236	8.64714	8.47406	8.30427	0.78474	0.038989
NM_024461	1810037I17Rik	9.54454	9.38358	9.60056	10.0754	10.0586	9.76679	0.719647	0.0106096
NM_001285956	Podn	10.4229	10.8072	10.8835	11.2818	11.9203	10.8874	1.05281	0.0294809
NR_152558	Nap1l1	11.7329	11.6586	11.7867	12.3443	12.1626	11.936	0.621995	0.0176977
NM_010176	Fah	11.3237	11.318	11.3735	11.8818	11.6982	11.6271	0.582812	0.00686884
NM_012028	St6galnac5	8.5918	8.62325	9.06366	9.81848	9.77686	8.82285	1.24931	0.0218907
NM_011396	Slc22a5	9.53243	9.45668	9.68499	10.3185	10.2016	9.76175	0.859234	0.0117878
NM_177709	Trarg1	14.1696	14.2895	14.2296	14.6838	14.7517	14.4751	0.581661	0.00741004
NM_008101	Gcgr	5.63505	5.57767	5.54482	5.99069	5.87122	5.83575	1.23024	0.0270252
NM_011977	Slc27a1	14.2527	14.2882	14.3297	14.9016	14.6933	14.4635	0.577593	0.0294997
NM_176844	Chrna5	5.89235	6.05433	6.19528	6.49627	6.73799	6.41655	1.54258	0.00827295
NM_011104	Prkce	11.0298	11.3694	11.4003	11.7851	11.7614	11.5679	0.623416	0.0294809
NR_046209	Gm16973	7.51449	7.43699	7.35228	7.74111	7.98535	7.80918	0.852133	0.0143622
NM_027241	Polr3gl	9.22572	9.04519	9.21475	9.62566	9.92677	9.51311	0.855745	0.00452188
NM_001164804	Coro2a	9.09524	9.34515	9.24206	9.88774	9.63519	9.45392	0.701321	0.0343719
NM_001146350	Eng	12.0458	11.8984	11.9531	12.522	12.3602	12.1849	0.568507	0.0212068
NM_026728	Echdc2	8.96628	8.99995	9.0289	9.4381	9.59137	9.1926	0.684021	0.0232325
NR_155438	Gm36878	4.71258	4.71349	4.74434	4.87895	5.12664	4.96752	1.67758	0.033243
NR_145486	Phkg1	7.09003	7.21777	7.30185	7.50905	8.13432	7.41356	1.11651	0.049393
NR_135302	3930402G23Rik	5.48324	5.5696	5.43088	6.34502	5.78712	5.62282	1.76574	0.0344982
NM_011979	Vnn3	9.2225	9.13145	9.06773	9.88803	10.2027	9.64379	1.24891	2.73e-05
NM_001362990	Pkp4	10.9413	10.8	11.0431	11.4327	11.3841	11.2162	0.607722	0.0111497
NM_011217	Ptprr	5.05242	5.03331	5.16053	5.43161	5.43338	5.25221	1.46481	0.0435541
NM_020568	Plin4	16.3373	16.4421	16.4179	17.0589	16.8956	16.5321	0.632059	0.031714
NM_133904	Acacb	11.5537	11.5554	11.8606	12.5091	12.7359	12.2942	1.23495	1.97e-06
NM_010259	Gbp2b	6.34164	7.2169	6.60292	8.9253	9.15112	9.24522	4.48434	0.00903115
NM_001291004	H6pd	13.3176	13.3299	13.5411	14.172	13.7411	13.621	0.663428	0.0445773
NM_198108	Morn4	5.38331	5.29527	5.47506	5.78709	5.88958	5.60107	1.59783	0.0179591
NM_133667	Pdk2	10.7573	10.6827	10.721	11.0684	11.4801	10.9499	0.689464	0.0294809
NM_001355185	Ctcfl	8.78645	9.25475	9.08692	9.68381	9.5995	9.33797	0.788026	0.0322156
NM_053109	Clec2d	10.9503	10.6239	10.7694	11.2351	11.3482	11.0967	0.648884	0.0146373
NR_151629	Prpf3	8.13191	8.22352	8.13461	8.62648	8.6882	8.36651	0.729502	0.0236007
NM_015767	Ttpa	6.81876	6.76531	6.87843	7.68087	7.29258	6.90552	1.2082	0.0415081
NM_001047159	Net1	12.0988	12.2364	12.4034	13.0271	13.222	12.3227	0.946055	0.0218515
NR_131197	Ggnbp2os	6.53443	6.54367	6.63093	6.94758	6.90255	6.80128	0.834406	0.0491875
NM_010456	Hoxa9	7.62557	7.81937	7.8009	8.24268	8.12596	8.01196	0.733697	0.033243
NM_025873	Trit1	8.62446	8.69932	9.01745	9.27989	9.243	9.14257	0.710145	0.0333
NM_010706	Lgals4	9.4996	9.28278	9.54259	10.0874	10.3169	9.75869	0.977812	0.0031157
NM_001130188	Sgce	10.1691	10.1278	10.2254	10.6549	10.6245	10.4069	0.59049	0.0120262
NM_001163144	Pcsk5	9.21594	9.05361	9.31074	10.1075	9.84795	9.31917	0.955996	0.0228746
NM_027152	Cd164l2	5.81142	5.56306	5.75489	6.12644	6.14973	6.05643	1.43102	0.0182028
NR_121656	Rorc	7.63074	7.90437	7.95283	8.60745	9.24009	7.86325	1.54315	0.0160085
NM_001365015	Lims2	11.8822	11.6605	11.7278	12.382	12.2843	11.9236	0.650068	0.0285502
NM_013743	Pdk4	12.926	12.8198	13.0679	14.2533	13.3152	13.2402	1.07339	0.0218205
NM_133765	Fbxo31	9.62973	9.5438	9.49717	9.9927	9.93078	9.77679	0.538907	0.0306241
NM_007473	Aqp7	12.9573	12.816	13.0444	13.4253	13.4551	13.2314	0.612635	0.00681252
NM_152822	Las1l	9.50553	9.40743	9.45331	9.91641	10.0106	9.58304	0.619344	0.0490033
NM_008076	Gabrr2	8.46677	7.89605	8.43202	9.33328	8.8775	8.74996	1.23357	0.00962153
NM_153533	Tns2	12.5297	12.6392	12.6585	13.2981	13.3503	12.7301	0.779247	0.0182028
NM_001361625	Tdrp	10.5786	10.4735	10.7267	11.1685	10.9631	10.9303	0.632016	0.0122767
NM_011704	Vnn1	10.5853	10.4047	10.6921	12.076	11.7939	11.3001	1.74972	1.87e-08
NM_010357	Gsta4	7.40058	7.33484	7.24718	7.66752	8.112	7.66146	1.05063	0.0143873
NM_177303	Lrrn4	5.12913	5.11951	5.18918	5.5431	5.79971	5.38908	2.09813	0.00239675
NM_008506	Mycl	7.78937	8.55252	8.61478	9.91936	9.83228	9.06961	2.08911	0.0235556
NM_007446	Amy1	12.0332	11.9583	12.0371	12.5371	12.8588	12.4003	0.865892	0.00071624
NM_001038703	Gpr146	10.7254	10.731	10.8636	11.3059	11.4296	10.8818	0.666385	0.0416531
NM_001025250	Vegfa	12.0292	11.927	11.8719	12.6579	12.4777	12.1878	0.745094	0.00687674
NM_001044751	Hsd11b1	11.1541	10.9145	11.4948	11.9867	11.9047	11.4927	0.86896	0.0196935
NM_001080809	Cps1	4.15329	4.15371	4.25132	4.35614	4.26165	5.37449	4.20939	0.00639421

## Sheet: DownRegulated
Transcript/RepeatID	Annotation/Divergence	WT-1	WT-2	WT-3	KO-1	KO-2	KO-3	Log2 Fold Change	adj. p-value
NM_026376	Plxnd1	11.4556	11.5802	11.1979	11.0725	11.0211	11.0162	-0.562339	0.0333
NM_001357092	Plaat1	4.94498	5.02082	4.86765	4.70161	4.62805	4.73119	-1.62916	0.0427031
NM_144538	Rab3il1	9.59024	9.55859	9.63567	8.79272	8.669	9.20432	-1.09844	0.00122767
NM_027288	Manba	8.86905	8.81311	8.97004	8.36862	8.25618	8.60101	-0.807599	0.0106883
NM_178877	Slc9b2	4.51763	4.41952	4.53999	4.15149	4.17167	4.11693	-3.48978	0.00028005
NM_001167784	Tcirg1	11.281	11.1882	11.2577	10.4053	10.1845	10.8994	-1.03555	0.00398994
NM_011138	Pou2f2	6.90179	7.39647	6.74823	6.40708	6.37329	6.74302	-1.34107	0.0458017
NM_010194	Fes	9.47431	9.43096	9.4718	8.93175	8.90971	9.20101	-0.707576	0.01036
NM_001347387	H2-M2	3.60771	3.89299	3.71851	3.49137	3.47888	3.515	-4.30029	0.00561607
NM_008812	Padi2	6.22815	6.47156	6.53774	6.05933	5.91002	6.09017	-1.25816	0.0237408
NM_010442	Hmox1	10.9925	11.1711	11.1327	10.2763	10.0716	10.7621	-1.02146	0.00474025
NM_019737	B4galt6	8.90794	8.90664	9.02428	7.90303	7.86448	8.52159	-1.3979	0.00164606
NM_001271411	Nfam1	8.77331	8.84149	8.95379	7.93998	7.68343	8.57846	-1.25486	0.0219952
NM_001368330	Zfp90	8.10548	8.04276	7.85536	7.67167	7.4443	7.71139	-0.775329	0.0437187
NM_144559	Fcgr4	6.90947	7.38093	6.96781	6.24233	6.37268	6.71783	-1.63011	0.00951676
NM_001024139	Adamts15	8.89075	8.91088	8.67455	8.3056	8.44248	8.38008	-0.788065	0.00492144
NM_001301811	Irf8	9.11202	9.41471	9.00853	8.25909	8.03092	8.84567	-1.26539	0.0120262
NM_008597	Mgp	9.32795	8.91789	9.29604	8.42222	8.43488	8.98301	-0.912555	0.0481584
NM_153131	Unc5a	9.30169	9.73935	9.1555	8.80232	8.82425	9.06491	-0.85186	0.0303763
NM_001252459	Cyfip2	6.78284	7.03057	7.10402	6.32857	6.077	6.698	-1.51433	0.0404683
NM_001357791	Lpin2	8.84126	8.99746	8.7753	8.49044	8.29542	8.61728	-0.688376	0.0382998
NM_011594	Timp2	12.7649	12.8083	12.9155	11.8562	12.3663	12.5562	-0.760818	0.0361095
NM_009616	Adam19	9.118	9.31667	9.03885	8.74992	8.23004	8.83504	-0.880383	0.0428097
NM_172814	Lrp12	8.94599	8.94933	9.12199	8.63492	8.60309	8.67996	-0.631615	0.0151138
NM_001014836	4930404N11Rik	8.36151	8.58827	8.52761	7.60613	7.56603	8.09096	-1.31989	0.00187868
NM_008031	Fmr1	12.8332	13.1948	12.918	12.3624	11.6161	12.6319	-1.011	0.0301493
NM_001252656	Kcnab2	8.4598	8.39369	8.29489	7.65951	7.29367	8.09108	-1.21788	0.0244997
NM_001160399	Ccdc112	4.865	4.8898	4.83471	4.61045	4.55664	4.62112	-1.79389	0.0163099
NM_019413	Robo1	7.26778	7.27168	7.42532	7.03158	6.64623	6.97561	-0.995673	0.0459727
NM_001164402	Ptpro	7.9811	8.06328	8.10061	7.3271	7.25449	7.75047	-1.15747	0.00900684
NM_008881	Plxna1	11.2312	11.2696	11.1783	10.8003	10.6485	10.9244	-0.631594	0.00510789
NM_001166375	March1	7.49216	7.82148	7.4909	6.71456	6.80517	7.18627	-1.53144	0.00253892
NM_009008	Rac2	8.85097	9.04713	8.94526	8.0436	7.92746	8.596	-1.24213	0.00510789
NM_027280	Nkd1	9.89455	9.81233	9.52107	9.32432	8.85315	9.41684	-0.836058	0.039007
NM_010941	Nsdhl	10.0172	9.93534	9.75438	9.01231	8.88598	9.68788	-1.01923	0.0300813
NM_001113460	Tec	7.22071	7.07344	7.22449	6.69053	6.62061	6.94914	-1.00418	0.0346124
NM_011716	Wfs1	10.3106	10.4143	10.4832	9.75063	9.80467	10.069	-0.791927	0.00222873
NM_172616	Cip2a	6.40565	6.27026	6.36374	5.95054	5.85389	5.95249	-1.41427	0.00205889
NM_001109991	Col18a1	12.4244	12.4668	12.4649	12.0711	11.9271	12.1266	-0.583552	0.00244562
NM_019835	B4galt5	9.17577	9.35049	9.39252	8.67602	8.73903	8.97972	-0.830327	0.00480697
NM_007807	Cybb	10.4309	10.693	10.558	9.2276	8.94153	9.95265	-1.67493	0.00031804
NM_023735	Actr3	11.0904	11.1222	11.0737	10.6326	10.6306	10.8763	-0.55423	0.0179591
NM_012057	Irf5	9.43302	9.47628	9.59872	8.46725	8.10266	9.04518	-1.45753	0.00284811
NM_010686	Laptm5	11.5196	11.6944	11.7401	10.312	10.3637	11.2262	-1.35968	0.00239675
NM_001270537	Bin2	6.55199	6.66938	6.56293	6.03302	5.92925	6.31997	-1.45929	0.0156694
NM_011905	Tlr2	7.35138	7.50342	7.39142	6.76194	6.72963	7.02328	-1.32687	0.00108659
NM_033374	Dock2	9.85852	9.97398	9.98551	8.62689	8.36437	9.45996	-1.59713	0.00281747
NM_199311	Clec4a1	8.07109	8.52264	8.50639	7.67011	7.73735	8.10682	-0.984598	0.0353669
NM_009763	Bst1	6.47643	6.45932	6.44422	6.05979	5.87177	6.18769	-1.28579	0.0230395
NM_001093750	Ptchd1	6.91393	6.6336	6.92291	6.16391	5.96899	6.29487	-1.93907	0.00028005
NM_001360812	E2f8	4.88215	4.70486	4.76164	4.50319	4.4906	4.58975	-1.86442	0.032525
NM_009851	Cd44	10.7301	10.6276	10.8004	9.5124	9.6943	10.1448	-1.36125	2.62e-05
NM_009303	Syngr1	6.6215	6.30695	6.62051	5.75541	5.68551	6.24705	-1.83371	0.0394383
NM_001037859	Csf1r	11.8079	11.86	11.9188	10.6927	10.5914	11.46	-1.26687	0.00239675
NM_008608	Mmp14	11.7893	11.8949	11.5266	10.8548	11.0899	11.3021	-0.943033	0.00148498
NM_009777	C1qb	11.9486	12.0494	12.1098	10.68	10.7838	11.5916	-1.35381	0.00164346
NM_001111053	Dclk1	7.40792	7.82164	7.6611	6.86484	7.03682	7.10713	-1.40253	0.0006248
NM_175493	Gpr68	5.61971	5.80042	5.65381	5.31524	5.34553	5.4475	-1.39078	0.0263547
NM_025760	Hacd4	7.10446	7.28353	7.35491	6.64775	6.55309	6.95587	-1.25053	0.0133702
NM_021325	Cd200r1	7.67834	7.70939	7.74204	6.66847	6.80672	7.04436	-1.91069	3.43e-07
NM_001243008	Col6a3	12.8823	13.0365	12.9909	12.0802	12.5194	12.558	-0.805392	0.00512311
NM_013737	Pla2g7	9.22256	9.37209	9.23864	8.27185	8.41784	8.71492	-1.33062	8.84e-06
NM_001204910	Ifi207	10.2244	10.3555	10.4119	9.4842	9.90742	9.95821	-0.808003	0.0119275
NM_001164311	Loxl4	6.69486	6.64535	6.66607	6.44703	6.25152	6.11224	-1.11673	0.0392422
NM_146114	Dclre1c	8.50583	8.21504	8.42007	8.01588	7.91569	8.06187	-0.728101	0.0273659
NR_033241	Bmp1	10.6303	10.6744	10.6133	10.3895	10.069	10.2577	-0.589095	0.0192813
NM_031159	Apobec1	10.5506	10.4011	10.3354	9.38948	9.23653	9.99315	-1.28129	0.0013218
NM_007737	Col5a2	12.7661	12.8719	12.9041	12.509	12.0935	12.5538	-0.633893	0.0333612
NM_001357986	Plekhh2	8.8047	8.57816	8.68307	8.13388	7.74007	8.45057	-0.964962	0.0478413
NM_013642	Dusp1	10.9136	10.5724	10.7428	10.2186	10.325	9.96637	-0.854608	0.00280004
NM_144731	Galnt7	7.90132	8.01947	8.06333	7.21626	7.44682	7.562	-1.16937	0.00129383
NM_008175	Grn	13.3224	13.3034	13.4185	12.7411	12.5736	13.1316	-0.721417	0.0212068
NM_009396	Tnfaip2	9.54809	9.50182	9.28361	8.82362	8.48858	8.97068	-1.09618	0.00121122
NM_013680	Syn1	5.40348	5.42671	5.47071	5.09622	5.05277	5.17057	-1.61811	0.0106061
NM_015818	Hs6st1	10.3962	10.4026	10.3957	10.014	9.74379	10.1553	-0.627714	0.0292604
NM_007567	Bsn	5.55801	5.65465	5.67984	5.30564	5.17686	5.37602	-1.52893	0.0249899
NM_001357365	Pak1	7.28095	7.07436	7.33482	6.59198	6.50175	6.90015	-1.35456	0.00741004
NM_001025602	Il1rl1	7.06008	7.10785	7.02839	6.51999	6.62195	6.57541	-1.26515	0.00031996
NM_139232	Fgd4	8.5166	8.72158	8.71424	7.86064	8.00424	8.32765	-1.0246	0.00686884
NM_181348	Prune2	8.48885	8.72298	8.73554	7.72139	7.4398	8.09629	-1.57732	0.00031626
NM_001081185	Flnc	7.42213	7.43653	7.19734	6.89931	7.08897	6.80845	-0.970386	0.0285502
NM_011103	Prkcd	10.1075	10.0446	10.1406	9.37884	9.27274	9.7437	-0.950915	0.00179867
NM_027455	Qpct	8.28655	7.80929	8.22825	7.11114	7.31253	7.87088	-1.25468	0.0435541
NM_153119	Plekho2	10.6836	10.7235	10.7436	9.91381	9.64874	10.2499	-1.12911	0.00031626
NM_028243	Prcp	10.197	10.2018	10.2161	9.44132	9.50959	9.98535	-0.815429	0.0189824
NM_009399	Tnfrsf11a	8.78492	8.80224	9.01567	7.59927	7.63264	8.41318	-1.61246	0.0025967
NM_001033219	Slc45a4	9.44871	9.46508	9.2521	9.034	8.84644	9.0071	-0.696304	0.00941717
NM_011099	Pkm	12.1489	12.217	12.188	11.7441	11.6237	11.9627	-0.573599	0.0185911
NM_012037	Vat1	12.3516	12.2908	12.4655	12.125	11.8433	12.0004	-0.538951	0.0241497
NR_153430	Pfkfb4	9.60345	9.48464	9.23635	8.59182	8.19734	8.97873	-1.3338	0.00275035
NM_010185	Fcer1g	10.0817	9.98547	10.0918	8.74045	8.91734	9.73877	-1.28632	0.0122767
NM_011539	Tbxas1	8.47841	8.54163	8.67193	7.40197	7.39159	8.06138	-1.65644	0.00075963
NM_008505	Lmo2	9.29825	9.37477	9.19097	8.7424	8.76998	9.07959	-0.682909	0.0339895
NM_170779	Wwc1	5.68451	5.46894	5.46914	5.20902	5.03475	5.28115	-1.70866	0.0426441
NM_010333	S1pr2	8.41491	8.42622	8.32154	7.5852	7.79251	8.0508	-1.04943	0.00565191
NM_010620	Kif15	5.11355	4.869	4.82031	4.67594	4.56872	4.67687	-1.9157	0.0350856
NM_175274	Ttyh3	10.2886	10.3412	10.2453	9.85766	9.51879	9.96338	-0.758116	0.0108608
NM_144797	Metrnl	9.59385	9.49646	9.70145	8.70965	8.78805	9.38253	-0.955144	0.0270252
NM_146069	Nrros	10.0844	10.0799	10.0781	9.53773	9.41754	9.82895	-0.729599	0.0118546
NM_001368877	Cracr2a	6.28726	6.35851	6.16094	5.89746	5.85695	6.0315	-1.13279	0.0376063
NM_001025597	Ikzf1	7.88182	8.14799	8.20125	7.3874	7.11655	7.84253	-1.16352	0.0429212
NM_025863	Trim59	5.16041	5.37124	5.00937	4.81097	4.92468	4.89332	-1.72726	0.0411627
NM_199223	Rtn4rl2	6.00545	6.1113	6.19577	5.72707	5.69418	5.81578	-1.29402	0.0143622
NM_144539	Slamf7	7.69546	8.33642	8.05839	7.21145	6.85693	7.66978	-1.51102	0.0218907
NM_021460	Lipa	12.4236	12.253	12.5314	11.7198	11.5317	12.108	-0.852869	0.00898903
NM_001008233	Plekhn1	7.74757	7.43927	7.46258	6.68158	6.67672	7.22736	-1.47943	0.0119275
NM_007534	Bcl2a1b	6.05908	6.06762	5.96645	5.5025	5.41711	5.67082	-1.91362	0.00189723
NM_010304	Gna15	5.71077	5.81038	5.8269	5.3494	5.4683	5.51861	-1.3907	0.0233821
NM_153197	Clec4a3	7.81248	8.02629	8.15535	7.2088	7.28897	7.78617	-1.08832	0.0416531
NM_146023	Evi2	9.0328	9.0633	9.07242	7.94158	7.79099	8.68461	-1.43397	0.00691166
NM_138310	Apobr	8.8029	8.74747	8.86271	8.01186	7.70873	8.49498	-1.19783	0.0140961
NR_045310	A430088P11Rik	4.40787	4.3017	4.34589	3.99828	3.9855	4.06733	-3.82733	0.00148498
NM_021334	Itgax	10.3136	10.2189	10.3138	8.9196	8.22426	9.51338	-1.96456	0.046072
NM_008166	Grid1	5.82798	6.02586	5.81812	5.42876	5.37488	5.43946	-1.97978	0.00021885
NM_028608	Glipr1	8.12834	8.04088	8.31254	7.2754	7.3744	7.83998	-1.24652	0.0090088
NM_007645	Cd37	8.89668	8.84875	8.85602	7.94175	7.81457	8.57509	-1.22094	0.0128133
NM_001361645	Hpcal1	9.80523	9.8199	9.87672	9.36057	9.43193	9.61856	-0.561944	0.0292604
NM_009928	Col15a1	12.9301	13.1521	12.8521	12.406	12.0458	12.5835	-0.880206	0.00437391
NM_010387	H2-DMb1	9.39792	9.63496	9.31185	8.5298	8.26664	9.1422	-1.21288	0.0149805
NM_001029872	Itgad	10.2409	10.6651	10.7616	8.77338	8.26634	9.45714	-2.5003	0.00687674
NM_007407	Adcyap1r1	9.00594	9.04089	8.9825	8.59025	8.08627	8.6536	-0.915515	0.0232744
NR_045444	1700071M16Rik	5.72414	6.0057	5.81419	5.28736	5.28181	5.25686	-2.5487	1.97e-06
NM_001310476	Asb10	3.94649	3.96564	3.96278	3.73043	3.78225	3.78488	-2.26471	0.0404683
NR_161285	Mfap2	7.81362	7.8919	7.63512	6.83864	7.26802	7.25099	-1.37639	0.00275035
NM_010764	Man2b1	12.2065	12.2568	12.2913	11.8596	11.5467	12.0245	-0.609217	0.0380684
NM_019549	Plek	8.99275	9.18841	9.132	7.92525	7.79843	8.74088	-1.46452	0.0090088
NM_001291227	Slit2	7.55246	7.36931	7.53506	6.96062	6.64339	7.12506	-1.26907	0.0114253
NM_133983	Cd276	6.50032	6.44877	6.40863	5.99656	6.01029	6.04467	-1.38349	0.00096761
NM_001079876	Gas2l3	7.96863	7.75433	7.89881	7.03245	7.1763	7.48156	-1.3093	0.00217844
NM_010378	H2-Aa	12.6593	13.2145	12.8827	11.947	12.1088	12.6495	-0.944976	0.0218635
NM_001291894	Lilrb4a	9.14614	8.94439	9.06651	8.16303	7.6838	8.68356	-1.36156	0.0141293
NM_010877	Ncf2	8.15863	8.29263	8.44181	7.33642	7.55527	7.94767	-1.25434	0.00755267
NM_146019	Chd3	10.1828	10.3458	10.2302	9.95499	9.72039	9.86901	-0.615326	0.0114167
NM_080419	Igsf8	9.63027	9.60499	9.65357	9.23095	9.02447	9.37671	-0.65302	0.0218635
NM_001360036	Fam49b	9.25168	9.36973	9.31518	8.53462	8.55743	9.03622	-0.952517	0.00939943
NM_153408	Neurl3	8.66516	8.61284	8.6588	8.11621	7.95084	8.42068	-0.828752	0.0273342
NM_001190313	C1qtnf5	7.98016	7.86285	7.92048	7.4851	7.47655	7.70618	-0.727148	0.0415081
NM_008982	Ptprj	8.92466	9.40095	9.25396	8.38364	8.04413	8.73523	-1.31741	0.00311286
NM_026835	Ms4a6d	7.96245	7.81685	8.06939	7.11943	6.9159	7.59392	-1.43727	0.0085903
NM_010213	Fhl3	8.13735	8.01435	8.20167	7.32733	7.43239	7.67819	-1.24763	0.00041481
NR_033581	Adh6-ps1	3.79889	3.69848	3.80424	3.50042	3.49987	3.52385	-5.33184	0.00224766
NM_001195298	Kifc1	5.09253	5.11628	5.03924	4.81407	4.78065	4.735	-1.84048	0.00798809
NM_177388	Slc41a2	8.50792	8.79989	8.70092	8.3767	8.11075	8.23835	-0.760508	0.0227114
NM_001294162	Kcnh2	9.036	9.27905	8.5684	8.23613	8.31871	8.59626	-1.03104	0.0219752
NM_007936	Epha4	6.78539	6.52583	6.70292	6.31538	6.38742	6.32445	-0.951154	0.045491
NM_172694	Megf9	8.42894	8.84945	8.76096	8.32237	8.0781	8.24565	-0.840519	0.0214139
NM_007409	Adh1	11.677	11.5987	11.6829	10.6904	10.7162	11.1138	-1.15935	3.83e-06
NM_001368864	Lrmp	7.96909	8.01503	8.12588	7.2559	7.3183	7.8172	-1.07675	0.0304806
NM_001199283	Slc43a2	9.79079	9.92249	9.84058	9.16494	8.99083	9.62515	-0.876372	0.0231426
NM_001252659	Ldlr	9.24854	9.49032	9.26073	8.65834	8.61328	9.14081	-0.830646	0.0403433
NM_145530	Rhov	4.69423	4.62956	4.76131	4.34528	4.38691	4.51123	-2.0932	0.0426441
NM_175445	Rassf2	9.53516	9.90768	9.89994	8.87114	8.93144	9.38089	-1.122	0.00244562
NM_007806	Cyba	10.3484	10.1628	10.3524	9.09442	9.12633	10.0976	-1.13474	0.040756
NM_001085409	Steap3	10.2519	10.3468	10.3212	9.27903	9.53315	10.0418	-0.979906	0.0153811
NM_001122596	P2ry10b	6.25117	6.14453	6.02464	5.53615	5.41368	5.88041	-1.84358	0.0404683
NM_138672	Stab1	11.4896	11.5571	11.6697	11.1455	10.661	11.1574	-0.820155	0.00857211
NM_025994	Efhd2	10.8127	10.9056	11.0213	10.0499	10.0843	10.5916	-0.958867	0.00423203
NM_173008	Ssc5d	9.22048	9.08486	9.12652	8.43815	8.85094	8.81544	-0.714764	0.0411627
NM_146040	Cdca7l	7.70102	7.72737	7.7525	7.25364	7.21387	7.34782	-0.966251	0.00162917
NM_001145858	Sh3bp2	8.8067	8.78866	8.9345	7.87184	8.02664	8.55744	-1.1347	0.0129594
NM_019487	Hebp2	6.87472	6.67407	6.59815	5.96407	5.92773	6.36188	-1.79353	0.00686884
NM_001142701	Arhgap45	9.56905	9.74537	9.72895	9.07064	8.88977	9.45156	-0.827833	0.0244997
NM_011815	Fyb	9.0455	9.21879	9.14032	7.85335	7.64062	8.47804	-1.85671	9.35e-05
NM_001171002	Degs2	8.87098	8.80998	8.86711	8.11399	7.98706	8.64965	-0.969192	0.0348755
NM_145226	Oas3	5.63883	5.76365	5.88367	5.45938	5.31753	5.49425	-1.41547	0.0354444
NM_001163394	Evl	9.93935	9.79544	10.003	9.00615	8.93701	9.73288	-0.979097	0.0408403
NM_013612	Slc11a1	9.97208	10.0714	10.2807	9.01828	8.93487	9.83882	-1.18819	0.0182135
NM_001004142	Nlrp1a	4.6926	4.8122	4.76456	4.43836	4.46646	4.42813	-2.3555	0.00217664
NM_009778	C3	13.202	13.5421	13.5327	12.4616	13.0727	12.9321	-0.82888	0.0179591
NM_011116	Pld3	11.9171	11.6991	11.9124	11.0583	10.7524	11.5877	-0.952732	0.0197172
NM_001097623	Trerf1	8.47614	8.50573	8.50234	7.62663	7.60046	8.10539	-1.27635	0.00163261
NM_009933	Col6a1	13.0122	12.9829	13.066	12.34	12.5494	12.5192	-0.779974	2.19e-05
NM_001170333	Clec4a2	8.17623	8.23878	8.23197	7.12741	6.93566	7.821	-1.64734	0.00857224
NM_009856	Cd83	8.7963	9.02059	9.02005	8.03278	8.10341	8.42504	-1.30175	5.26e-05
NM_033075	D17H6S56E-5	8.99356	9.21551	8.94668	8.40859	8.07804	8.83194	-0.96915	0.0450972
NM_001285853	Matk	7.5098	7.39366	7.3575	6.6347	6.37764	6.93358	-1.7641	0.0013218
NM_009970	Csf2ra	10.2552	10.1539	10.294	9.45017	9.30245	9.77227	-1.09253	0.00015301
NM_001252207	Kcnj16	4.91077	4.99921	4.79348	4.62279	4.49258	4.59315	-2.27699	0.0119275
NM_172417	Perm1	5.89718	5.7543	5.94538	5.30768	5.41116	5.57471	-1.75373	0.0118546
NM_021273	Ckb	10.2433	9.92462	10.1074	9.25261	9.07468	9.82093	-1.0325	0.0160085
NM_001174107	Map3k9	5.16781	5.1495	5.03528	4.78756	4.59975	4.67219	-2.75992	0.00480697
NM_173385	Cilp	8.10534	7.75947	8.24547	7.23281	6.93999	7.76838	-1.35109	0.0392422
NM_001359812	Cd300a	9.22204	9.05784	9.37405	8.20235	8.01539	8.98175	-1.22646	0.0331111
NM_027395	Basp1	8.63356	8.6886	8.71808	7.66346	7.49409	8.28662	-1.45152	0.00452188
NM_001112722	Arhgef10l	8.41175	8.40532	8.4399	7.91761	7.86045	8.13267	-0.817417	0.00797882
NM_010518	Igfbp5	12.8165	12.8218	13.0107	12.3672	12.5218	12.4993	-0.601202	0.0040736
NM_001290758	Tlr7	7.87063	8.20817	8.07962	7.03604	7.0409	7.52631	-1.68883	0.00028948
NM_008381	Inhbb	10.8947	11.0284	10.8438	10.0516	10.3816	10.5973	-0.829672	0.00909289
NM_009636	Aebp1	10.8643	10.8032	10.9267	9.66912	10.3529	10.3859	-1.01739	0.00888325
NM_172822	Pigz	5.89389	5.94516	5.95891	5.57414	5.50649	5.54132	-1.54654	0.00190269
NM_013566	Itgb7	7.51161	7.60221	7.33144	6.75783	6.94019	7.20786	-1.1302	0.0233257
NM_139197	Gbgt1	5.81062	5.91546	5.78878	5.43162	5.30998	5.58481	-1.5929	0.0232325
NM_007547	Sirpa	12.0112	12.0988	12.1089	10.7202	10.8888	11.5028	-1.41857	7.69e-05
NM_031999	Gpr137b	9.24987	8.97905	9.19299	8.64584	8.71628	8.86916	-0.665845	0.0281291
NM_026674	Aph1c	7.66629	7.40382	7.41816	6.76509	6.57975	7.22355	-1.37147	0.0265048
NM_001357394	Pirb	9.6386	9.75018	9.73277	8.46466	8.33665	9.34951	-1.41932	0.0090088
NM_009448	Tuba1c	8.03165	7.6604	7.94729	7.25354	7.1913	7.62795	-1.05256	0.0294809
NM_001136484	Gcnt1	8.0776	7.99307	8.13368	6.75429	7.01435	7.33557	-2.07532	3.35e-06
NM_001001495	Tnip3	7.28089	7.13734	7.32615	6.32634	6.29888	6.92645	-1.67851	0.0153811
NM_001312914	Ksr2	2.75042	2.81765	2.72614	2.63346	2.64379	2.64438	-4.31094	0.04184
NM_011821	Gpc6	7.46813	7.60554	7.70802	7.03795	7.17989	7.24066	-0.967954	0.0095157
NM_010118	Egr2	7.91153	7.68732	7.84914	6.82301	7.4281	7.24331	-1.30924	0.0133683
NM_007572	C1qa	11.4453	11.7202	11.7148	10.2967	10.4829	11.0924	-1.39083	0.00028948
NM_019670	Diaph3	5.30402	5.18131	5.38003	4.84654	4.83233	4.98854	-2.22144	0.00376699
NM_172285	Plcg2	7.72712	7.73765	7.80076	7.05318	7.18769	7.38011	-1.14798	0.00179867
NM_001310841	Cadm1	8.73475	8.93295	8.84912	7.50803	7.69008	8.53164	-1.45074	0.0205535
NM_001082483	Efr3b	8.9864	8.79952	9.09474	8.28101	8.26947	8.2938	-1.18758	1.35e-06
NM_028199	Plxdc1	7.40941	6.96578	7.20096	6.41695	6.27319	6.75467	-1.7556	0.00281747
NM_001110320	Cd72	7.99494	8.08558	7.93489	7.16528	7.01768	7.67302	-1.37446	0.00900684
NM_010233	Fn1	12.4292	12.2978	12.4034	11.6685	11.8162	11.9765	-0.79009	0.00031626
NM_011355	Spi1	9.77617	9.74702	9.85116	8.57632	8.34867	9.3045	-1.53955	0.00163261
NM_007400	Adam12	9.75458	9.80772	9.78284	9.06319	9.12575	9.61013	-0.767065	0.0404683
NM_013739	Dok3	7.26204	7.26979	7.24433	6.80794	6.74095	7.03891	-0.922589	0.033243
NM_009811	Casp6	8.08726	8.08229	7.91231	7.19406	7.24779	7.40681	-1.51692	3.43e-07
NM_011197	Ptgfrn	10.2095	10.367	10.3062	9.85647	9.5815	9.85617	-0.800963	0.0013218
NM_001199296	Acly	11.8008	11.9112	11.6971	11.4496	11.1964	11.5447	-0.578511	0.0331111
NM_001033293	Uap1l1	9.23084	9.01993	9.35562	8.49462	8.51008	8.90178	-0.929786	0.0105328
NM_147220	Abca9	8.84928	9.07285	9.219	8.26276	8.57226	8.62947	-0.945735	0.00731804
NM_001198811	Frem1	4.65771	4.54054	4.73812	4.28793	4.34125	4.44692	-2.2372	0.0394383
NM_029617	Knl1	5.53304	5.44596	5.26696	5.09732	4.97334	5.17966	-1.64805	0.0445963
NM_001048207	Gypc	9.47763	9.38715	9.21103	8.96011	8.65226	9.07697	-0.740217	0.0343719
NM_023258	Pycard	7.23673	7.1725	7.26553	6.25441	6.36903	6.99575	-1.52344	0.0495291
NM_001347159	Acot11	5.7283	5.62966	5.69356	5.26411	5.13844	5.28419	-2.07419	0.00070168
NM_001252061	Cacna1a	7.58378	7.69627	7.44672	7.02552	7.11331	7.06602	-1.1347	0.00081187
NM_007421	Adssl1	8.26453	7.9553	8.34779	6.99167	7.07226	7.72724	-1.72862	0.00288298
NM_001145835	Ralgds	10.1763	10.1156	9.91187	9.51119	9.60647	9.81926	-0.648881	0.0265788
NM_007934	Enpep	9.44896	9.37472	9.40329	8.51745	8.94102	8.91647	-0.983432	0.0018045
NM_010796	Clec10a	9.92363	10.1534	10.3553	9.40059	9.44983	9.95544	-0.807957	0.0497014
NM_008695	Nid2	10.8482	10.7934	10.8024	10.4809	10.0914	10.5064	-0.654218	0.0260165
NM_011408	Slfn2	8.89106	8.91643	9.08144	7.93255	8.06049	8.73456	-1.13328	0.0292604
NM_133738	Antxr2	10.3509	10.398	10.4393	9.86203	9.95056	10.2258	-0.564427	0.0497426
NM_011804	Creg1	11.0291	10.9668	11.1331	10.439	10.5294	10.8396	-0.632741	0.029232
NM_001302540	Mcm5	7.0524	7.0257	7.16963	6.77113	6.59929	6.72933	-0.958644	0.0176977
NM_022416	Stk32b	2.56071	2.60991	2.54647	2.45392	2.46427	2.45397	-5.04302	0.0323599
NM_001033308	Themis2	8.94779	9.00865	8.83582	8.42898	8.16029	8.58054	-0.910793	0.00679343
NM_012030	Slc9a3r1	8.54	8.5304	8.54265	7.95388	7.91419	8.21667	-0.911169	0.00314922
NM_011653	Tuba1a	12.8092	12.8928	12.592	12.2401	11.7679	12.5261	-0.78484	0.0461548
NM_009230	Soat1	9.65128	9.94541	9.95097	8.50622	8.501	9.30926	-1.60754	0.0006248
NM_173394	Ticam2	6.64701	6.87587	6.72253	6.05551	6.14785	6.48517	-1.42582	0.0219952
NM_024263	Mxra8	11.552	11.5463	11.3958	11.0412	10.7958	11.2272	-0.677368	0.0157514
NM_001177626	Ect2	5.7895	5.62858	5.69578	5.30925	5.2269	5.35597	-1.80714	0.00222873
NM_009450	Tubb2a	9.03449	8.97067	8.95906	8.57188	8.64261	8.76148	-0.554158	0.0401939
NM_010790	Melk	4.94974	4.58337	4.7023	4.47411	4.48085	4.45357	-2.02326	0.0294809
NM_008486	Anpep	11.2491	11.2803	11.4029	10.0391	10.057	10.9741	-1.26397	0.0076327
NM_001146311	Cln3	8.83009	8.84595	8.88215	8.35999	8.41743	8.6009	-0.671569	0.0165486
NM_016685	Comp	7.42679	7.90931	7.91536	6.8999	7.13495	7.27068	-1.40556	0.0034263
NM_010212	Fhl2	6.09501	6.16088	6.09452	5.69238	5.74331	5.89741	-1.19067	0.034532
NM_001370857	Adh6b	7.44253	7.46702	7.15317	5.69713	5.78925	5.82498	-4.9563	2.12e-31
NM_010809	Mmp3	9.39395	9.52587	9.48103	8.41169	8.96303	9.00449	-1.04634	0.00679063
NM_001146022	Wdfy4	8.36512	8.50576	8.55464	7.73719	7.35201	8.20901	-1.19814	0.034532
NM_133754	Fblim1	9.86902	9.805	10.0167	9.54314	9.21504	9.64328	-0.653254	0.0489187
NM_009708	Rnd2	7.73007	7.56993	7.52413	7.24081	7.02047	7.24414	-0.955005	0.0128133
NM_001146000	Zfp710	9.31812	9.45022	9.32677	9.05895	8.76464	8.9963	-0.685131	0.0157514
NM_009238	Sox4	10.2085	10.309	10.0384	9.44839	9.33567	9.94919	-0.889253	0.0212537
NM_001042605	Cd74	13.6616	14.2143	13.8991	13.0255	13.1728	13.5437	-0.958925	0.00569672
NM_138749	Plxnb2	10.7424	10.8258	10.9203	10.0973	9.99837	10.476	-0.926735	0.00189723
NM_009888	Cfh	9.89462	9.7915	9.9423	8.61174	9.06832	9.63917	-1.07974	0.0392422
NM_010216	Vegfd	8.80872	8.95889	8.83806	8.20244	8.24878	8.64325	-0.841381	0.0233257
NM_001276445	Tlr1	7.49144	7.43206	7.52637	6.75353	6.24946	7.10792	-1.64021	0.0416531
NM_001033189	C77080	8.63652	8.42172	8.68409	8.00061	7.92726	8.07208	-1.06375	0.00015301
NM_177372	Dna2	6.34491	6.29514	6.20635	5.90227	6.03015	5.85555	-1.16755	0.0242579
NM_026724	Rpl34	8.6343	8.64301	8.49902	6.21845	6.39935	6.38989	-5.05891	3.87e-63
NM_023044	Slc15a3	8.65955	8.85036	8.66683	7.62697	7.39418	8.2841	-1.59108	0.00387166
NM_182930	Plekha6	8.52136	8.6137	8.71108	7.89998	7.78159	8.24033	-1.13091	0.00211384
NM_001111023	Runx1	8.70276	8.79386	8.61043	8.3594	8.01353	8.36112	-0.791648	0.0238498
NM_008625	Mrc1	10.9924	11.2608	11.2906	10.0275	10.1391	10.851	-1.15576	0.00735773
NM_001114312	Shtn1	9.18663	9.08574	9.21095	8.36352	8.09206	8.86137	-1.13155	0.013112
NM_183306	Taok3	9.16436	9.327	9.17903	8.51621	8.55872	9.0003	-0.847688	0.0232744
NM_009387	Tk1	6.32816	6.36335	6.39346	5.77642	5.75998	6.15711	-1.44511	0.0417967
NM_007657	Cd9	10.9109	10.5936	10.7251	10.0163	9.82181	10.3622	-0.989035	0.00255319
NM_001370940	Stard9	9.73275	10.172	9.92098	9.47595	9.18796	9.61465	-0.804432	0.0238094
NM_177055	A630001G21Rik	7.21848	7.33685	7.27387	6.76844	6.71195	7.08738	-0.9634	0.0497014
NM_010745	Ly86	8.44454	8.62028	8.48481	7.27044	7.42129	8.13307	-1.54482	0.00749828
NM_001024539	Shc2	7.65049	7.43805	7.6621	6.88434	7.21409	7.22025	-1.03166	0.0218153
NM_144553	Dlgap5	5.36363	5.26132	5.29763	4.96807	4.89354	5.0167	-1.87012	0.00573076
NM_001034858	Armc2	4.56782	4.34132	4.52956	4.16801	4.12091	4.22297	-2.87459	0.008079
NM_010330	Emb	8.18227	8.37201	8.34341	7.58329	7.56622	8.065	-1.01487	0.023697
NM_001346637	Frmd4b	9.53066	9.70794	9.66014	9.03414	8.90758	9.44076	-0.770433	0.0380512
NM_029688	Srxn1	9.76445	9.68189	9.72645	9.34745	9.25414	9.52602	-0.541698	0.0435541
NM_011623	Top2a	7.70195	7.73428	7.70256	7.24541	7.03791	7.43466	-0.980764	0.0176446
NM_001081117	Mki67	8.34254	8.39309	8.27719	7.8137	7.22585	7.94703	-1.19034	0.0242579
NM_001111316	Ptprc	9.891	10.1137	10.0121	8.88254	8.75943	9.63801	-1.31282	0.00565191
NM_024225	Snx5	11.2062	11.3245	11.4229	10.5578	10.6484	11.0789	-0.783848	0.0159023
NM_007574	C1qc	11.6246	11.8034	11.8905	10.4506	10.4519	11.3233	-1.38265	0.00176356
NR_033140	AI427809	5.20796	5.21011	5.30963	4.91059	4.78312	4.81964	-2.34466	0.00096716
NM_019945	Mast1	5.87325	5.81825	5.89299	5.57203	5.53969	5.6218	-1.11794	0.0416531
NM_177337	Arl11	7.45133	7.55375	7.61625	6.74476	6.56057	7.29193	-1.39488	0.0356783
NM_007872	Dnmt3a	10.3981	10.5373	10.5847	9.9029	9.85765	10.1882	-0.780646	0.00333856
NM_023716	Tubb2b	5.16857	4.98847	5.25637	4.89522	4.82342	4.83853	-1.64878	0.033243
NM_024184	Asf1b	5.77005	5.79955	6.12851	5.3882	5.25745	5.50977	-2.1235	0.00383821
NM_008885	Pmp22	12.1038	11.708	11.7213	11.1215	11.4826	11.5006	-0.691226	0.0382549
NM_028639	Ttc7	8.66238	8.82249	8.83903	8.15942	8.27757	8.50692	-0.792739	0.0161135
NM_011218	Ptprs	11.1243	11.1865	11.2048	10.3159	10.3803	10.7534	-0.990614	0.00025505
NM_028071	Cotl1	11.0896	10.9983	11.1139	9.79228	9.62176	10.5529	-1.48134	0.00067768
NM_145128	Mgat5	7.39604	7.82642	7.7705	6.98679	7.06212	7.30675	-1.19417	0.00982377
NM_008035	Folr2	9.85833	9.47465	9.96763	8.49929	8.62257	9.44126	-1.33686	0.0138404
NM_170597	Creg2	4.83177	4.94696	4.8475	4.55684	4.43237	4.61845	-2.35637	0.0492039
NM_001081211	Ptafr	10.0103	10.1232	10.3037	9.17872	8.82904	9.82733	-1.22202	0.0141293
NM_008425	Kcnj2	7.86839	7.64281	7.53493	6.92137	6.73756	6.98878	-1.78446	1.13e-06
NM_028894	Lonrf3	7.26966	7.2358	7.2142	6.81114	6.65283	6.86362	-1.11419	0.00295239
NM_007602	Capn5	8.1908	8.2321	8.15156	7.54127	7.73607	7.86831	-0.901944	0.00774542
NM_001037727	Arhgap25	9.95482	9.73454	9.77896	8.62383	8.28411	9.22392	-1.66181	0.00033968
NM_001346670	Abr	9.54219	9.45874	9.51045	8.99759	8.9605	9.2915	-0.661815	0.0251782
NM_177305	Arl4c	7.52315	7.6098	7.59108	6.86081	6.8847	7.29665	-1.19624	0.0119275
NM_010062	Dnase2a	9.17698	9.31991	9.45277	8.2737	8.2476	9.10235	-1.1541	0.0344982
NM_199308	Mast3	9.08366	9.2015	9.13623	8.77341	8.7434	8.92726	-0.53915	0.0467208
NM_001164679	Ano8	8.91673	8.98502	8.78726	8.54716	8.48832	8.62556	-0.590132	0.0350856
NM_026418	Rgs10	8.34036	8.24779	8.36337	7.39817	7.54671	8.05243	-1.1584	0.0182028
NM_001355231	Psd4	7.71624	7.72073	7.75501	6.68458	6.71133	7.41834	-1.56842	0.0170801
NM_011691	Vav1	7.78318	7.91778	7.88751	6.91446	7.03973	7.49684	-1.42286	0.00463477
NM_009061	Rgs2	8.65395	8.7311	8.75408	7.41172	7.55745	8.32272	-1.55296	0.00720165
NM_022320	Gpr35	5.8269	5.93846	5.85414	5.38591	5.499	5.5749	-1.54632	0.00934051
NM_019992	Stap1	6.70674	6.51807	6.79263	5.9529	5.91676	6.39139	-1.65085	0.0211856
NM_146007	Col6a2	13.2266	13.2384	13.2123	12.7336	12.5206	12.8276	-0.745683	0.00041203
NM_001146121	Psap	15.7975	15.8476	15.927	15.2618	15.2676	15.6925	-0.608201	0.0394383
NM_001302131	Cenpa	7.08167	6.91415	6.7713	6.34773	6.38703	6.56303	-1.31754	0.00489666
NM_009139	Ccl6	11.4757	11.4541	11.7757	10.5718	10.6315	11.3692	-0.954964	0.0331111
NR_109847	Arhgap6	7.52186	7.50521	7.43536	7.10793	7.19081	7.13559	-0.764199	0.0233257
NM_001081127	Adamts14	6.96455	6.98433	6.62324	6.43325	6.32451	6.53681	-1.17	0.0241497
NM_011593	Timp1	5.86862	5.73351	5.94238	5.46144	5.41851	5.64372	-1.35088	0.0466326
NM_146028	Stac2	6.45384	6.29021	6.53619	5.90121	5.70511	5.74292	-2.16255	1.25e-05
NM_172277	Snx8	9.58297	9.4399	9.61039	9.0006	9.01682	9.30219	-0.692968	0.0182359
NM_001077496	Evi2b	8.76442	8.76614	8.73961	7.69892	7.55063	8.44307	-1.38328	0.014122
NM_009791	Aspm	5.64769	5.90488	5.65464	5.26754	5.24241	5.50767	-1.68317	0.0330724
NM_201518	Flrt2	8.19323	8.26864	8.26532	7.3504	7.50365	7.76998	-1.33198	0.00019263
NR_045183	4931431B13Rik	6.62248	6.69577	6.89567	5.8306	5.78116	6.02112	-2.67401	2.07e-08
NM_001040111	Arap1	9.87838	10.0831	9.96383	9.17565	9.15856	9.63724	-0.984847	0.00311286
NM_080559	Sh3bgrl3	11.2518	11.1601	11.3081	10.3518	10.3336	10.8942	-1.00376	0.00244919
NM_177364	Sh3pxd2b	10.1496	10.3139	10.1413	9.52673	9.30546	9.57627	-1.12612	7.83e-07
NM_001163480	Neurl1a	3.54719	3.72918	3.53977	3.38136	3.40309	3.36975	-4.15646	0.00707005
NM_007742	Col1a1	14.2814	14.2793	14.2516	13.5204	13.4691	13.8025	-0.937998	8.47e-06
NM_023596	Slc29a3	9.49539	9.61191	9.63705	9.06355	9.27087	9.2769	-0.599589	0.0227955
NM_009655	Alcam	10.3202	10.5802	10.5107	9.97254	9.77264	10.2226	-0.711501	0.0249697
NM_207244	Cd200r4	5.61583	5.87219	5.51908	5.0438	5.10922	5.40832	-2.1372	0.040314
NM_001161768	Galnt6	7.90093	7.77233	7.84349	6.95483	6.64339	7.4044	-1.66756	0.00568483
NM_172710	Sel1l3	6.49568	6.29391	6.49725	5.70373	5.5216	6.08453	-2.06166	0.030508
NM_008873	Plau	10.8043	10.6414	10.7953	9.76193	9.6381	10.47	-1.08759	0.0128133
NM_010576	Itga4	8.42841	8.72763	8.41008	7.91324	7.82899	8.18778	-0.992043	0.00850505
NM_029522	Gpsm2	7.21132	7.11449	7.2265	6.71757	6.87427	6.65761	-1.0553	0.0076327
NM_001045514	Akna	8.20074	8.52278	8.24122	7.72014	7.65369	8.11351	-0.901792	0.0464016
NM_198673	Odf3l1	6.90322	6.93166	6.7635	6.02053	6.14905	6.61614	-1.55209	0.0366411
NM_001136073	Nfatc2	8.00725	8.4125	8.33159	7.54717	7.58573	7.72572	-1.23671	0.00034642
NM_011780	Adam23	9.81905	9.92102	10.0865	9.41476	9.09439	9.64822	-0.840136	0.0182727
NM_011823	Gpr34	7.29978	7.47997	7.22851	6.5754	6.44789	7.04358	-1.45857	0.0182028
NM_009663	Alox5ap	9.22718	9.10861	9.36774	8.24889	8.32992	9.04758	-1.04893	0.0428089
NM_010732	Lrrn2	7.43867	7.6601	7.04389	6.92893	6.69855	6.96404	-1.2423	0.0218907
NM_001162999	Fnip2	9.43404	9.6944	9.71542	9.12427	8.95106	9.38335	-0.724917	0.0380293
NM_001166458	Slc38a1	7.29108	7.14109	7.19978	6.45012	6.3244	6.99175	-1.40594	0.0465399
NM_008152	Gpr65	6.85134	6.95	6.74953	6.04347	6.04473	6.60719	-1.59168	0.0376844
NM_001003955	Rab11fip5	10.8838	10.9189	10.8078	10.2581	10.0061	10.4691	-0.909238	0.00100214
NM_001347213	Osbpl3	7.08408	7.09197	7.20093	6.61705	6.44222	6.6197	-1.43427	0.00015055
NM_001198977	Syk	10.1774	10.3296	10.5136	9.41605	9.46265	10.0547	-1.01099	0.0116966
NM_001286037	Ncf1	8.92353	8.88767	9.12467	7.83852	7.92683	8.47929	-1.49344	0.00046725
NM_001109756	Adcy7	10.1678	10.2736	10.3032	9.06086	8.75018	9.84494	-1.42573	0.00605638
NM_001311094	Rassf5	7.38766	7.59209	7.54278	7.21328	6.99812	7.04247	-0.942627	0.014122
NM_010065	Dnm1	8.9589	9.07522	8.97174	8.5263	8.72011	8.58773	-0.659431	0.0128133
NM_177084	Slc9a4	5.47265	5.3762	5.50368	5.05064	5.1044	5.21884	-1.58725	0.0226006
NM_172442	Dtx4	9.54023	9.38348	9.44331	9.04046	8.75431	9.10091	-0.782215	0.00794396
NM_028595	Ms4a6c	7.60013	7.84952	7.88689	6.62507	6.85233	7.29717	-1.76421	0.00211384
NM_001199350	Rpl34-ps1	8.53494	8.54058	8.4014	5.97466	6.0739	6.05564	-6.48717	1.62e-62
NM_010074	Dpp4	7.71142	8.04	7.94045	7.30598	7.56501	7.38949	-0.980221	0.0115604
NM_175107	2310022A10Rik	9.11749	8.97404	9.06014	8.55852	8.51582	8.73467	-0.752739	0.00492908
NM_172463	Sned1	7.72886	8.03294	7.79969	7.49787	7.08528	6.94972	-1.36685	0.00679063
NM_028778	Nuak2	7.2713	7.3209	7.33371	6.92795	6.74254	6.98238	-0.989622	0.0111497
NM_009140	Cxcl2	3.77329	3.63748	3.68457	3.47329	3.47252	3.51821	-3.35117	0.0123188
NM_001085390	Dusp5	6.39373	6.09529	6.36081	5.66958	5.73777	6.0215	-1.57346	0.0244997
NM_024124	Hdac9	7.80474	7.80635	7.59245	7.1787	6.9695	7.432	-1.12109	0.0148464
NM_008434	Kcnq1	6.24872	6.0236	6.07774	5.81339	5.80437	5.76769	-1.15209	0.0314006
NM_173051	Serpinb1c	3.92031	3.69714	3.75537	3.52739	3.52682	3.58527	-3.99307	0.0121456
NM_008830	Abcb4	6.84846	6.79397	7.03359	6.5217	6.43841	6.63141	-0.964	0.0394383
NM_053080	Aldh1a3	7.09692	7.15492	7.27787	6.65425	6.72129	6.8861	-1.0299	0.0135087
NM_176912	C5ar2	7.19864	7.1789	7.47777	6.44654	6.37846	6.88257	-1.69419	0.00348443
NM_008080	B4galnt1	8.11625	8.24369	8.24633	7.29889	7.04136	7.90836	-1.39282	0.0231426
NM_181277	Col14a1	8.92529	8.97837	8.98931	7.99411	8.3071	8.32637	-1.29275	3.35e-06
NM_011027	P2rx7	9.06615	9.27822	9.08248	8.56149	8.20849	8.79389	-1.00552	0.00994894
NM_009807	Casp1	8.51687	8.6794	8.5677	8.07607	7.93761	8.2318	-0.905293	0.00308261
NM_028195	Cyth4	10.5805	10.5728	10.6779	9.46038	9.17703	10.2244	-1.35015	0.00584658
NM_175696	Pianp	7.92259	7.92229	7.9121	6.47679	6.62311	7.29014	-2.24193	0.00078487
NM_008372	Il7r	8.99622	9.05744	9.11409	7.42628	7.40437	8.34861	-2.13651	0.0328159
NM_015829	Slc25a13	6.53673	6.35264	6.72979	5.8087	5.71933	6.28723	-1.75463	0.0452288
NM_009252	Serpina3n	13.6539	13.7838	13.7345	13.11	12.7336	13.503	-0.799791	0.0328159
NM_134116	Gpsm3	8.59126	8.38746	8.45241	8.00312	7.98073	8.25425	-0.717394	0.0376063
NM_001014976	Espl1	6.4478	6.24439	6.21696	5.93807	5.78256	5.99199	-1.32644	0.0179591
NM_001163510	Kcnn4	8.26161	8.22783	8.38027	7.17133	6.99088	7.75092	-1.81201	0.00077613
NM_020492	Glra1	3.90523	3.80342	3.79432	3.67083	3.63845	3.66088	-2.35615	0.0390064
NM_019456	Apbb1ip	9.13804	9.07125	9.18608	8.20421	8.45681	8.83844	-1.00987	0.0120825
NM_013545	Ptpn6	8.58385	8.70734	8.53167	7.61093	7.41081	8.19664	-1.4819	0.00386356
NM_033444	Clic1	10.3973	10.2974	10.4179	9.88727	9.79735	10.1687	-0.621297	0.030508
NM_010846	Mx1	6.30611	6.24834	6.34616	5.74487	5.8419	6.06708	-1.35005	0.0281291
NM_009653	Alas2	6.89691	6.40869	6.46979	6.05842	5.99897	6.33729	-1.38065	0.0435541
NM_144552	Stxbp6	7.7315	8.05547	7.76309	7.4191	7.52049	7.42253	-0.830142	0.0285559
NM_019696	Cpxm1	9.48746	9.5034	9.5649	8.14513	8.87317	9.00316	-1.27189	0.00735773
NM_001347567	Mef2c	9.84807	9.75334	9.72176	9.3183	9.33661	9.56782	-0.569886	0.0352596
NM_001082960	Itgam	9.89543	9.87095	9.91001	8.50725	8.46582	9.41681	-1.57684	0.00203621
NM_008788	Pcolce	11.412	11.4746	11.3554	10.968	10.8682	11.0092	-0.6796	0.00028005
NM_007993	Fbn1	10.7595	10.6878	10.4301	10.268	9.94428	10.1828	-0.742405	0.0105328
NM_176860	Ubash3b	7.1192	7.28353	7.2722	6.43011	6.29297	6.97602	-1.49212	0.0372809
NM_025779	Mcub	7.24251	7.50289	7.47074	6.43388	6.65494	6.74824	-1.89515	3.78e-06
NM_020505	Vav3	8.45344	8.41194	8.63826	8.24908	8.03951	8.14207	-0.650507	0.0466691
NM_029097	Atp13a2	10.6921	10.7886	10.7662	10.1857	10.1268	10.379	-0.768494	0.00046725
NM_001033273	5031439G07Rik	10.7442	10.8813	10.9581	10.1731	10.2243	10.5759	-0.781148	0.00731804
NM_001316684	Sh3bp1	7.76289	7.90513	7.69545	7.16254	7.11517	7.54704	-1.03999	0.0238094
NM_178045	Rassf4	9.97516	10.2894	10.2939	9.49397	9.4237	9.80552	-0.936609	0.00244919
NM_001080814	Fat3	5.39172	5.32092	5.31205	4.88902	4.73774	4.91095	-2.87417	0.00311286
NM_024237	Fbln7	8.5949	8.63242	8.6032	7.34365	7.99891	8.19403	-1.274	0.0212068
NM_178256	Reps2	8.40079	8.59617	8.44712	7.40993	7.53592	8.11528	-1.38747	0.00568483
NM_021443	Ccl8	7.92909	8.46535	8.04812	7.07156	6.95446	7.87424	-1.5201	0.0353786
NM_001077189	Fcgr2b	8.77297	9.00537	8.88103	8.3219	8.44911	8.67791	-0.682849	0.0497014
NM_178704	Dpy19l3	8.14609	8.19915	8.13305	7.77833	7.77053	7.8445	-0.696216	0.0127935
NM_011496	Aurkb	6.02447	5.97453	5.97771	5.6299	5.43088	5.7115	-1.4989	0.0249899
NM_001163269	Lpar5	6.18485	6.1183	6.278	5.66052	5.65366	5.94298	-1.51315	0.0182727
NM_001159743	Alkal2	5.67222	5.45263	5.51502	5.15901	5.12462	5.27028	-1.71092	0.0108749
NM_144915	Daglb	10.4372	10.4321	10.6813	9.57514	9.59377	10.3007	-0.971916	0.0263336
NM_028657	Mfsd12	10.7582	10.8358	10.8599	9.63655	9.63621	10.482	-1.22724	0.00679868
NM_001110192	Inpp5d	9.21367	9.35563	9.48835	8.55255	8.72662	9.02755	-0.937696	0.00715987
NM_009151	Selplg	9.33316	9.36362	9.30976	8.08464	8.31477	9.05186	-1.26407	0.0185793
NM_145475	Cerk	10.2289	10.2566	10.3068	9.65939	9.49698	9.86921	-0.887299	0.00053787
NM_011779	Coro1c	11.3333	11.307	11.4923	11.0123	10.5	11.0898	-0.706623	0.0485383
NM_013706	Cd52	8.94256	8.98578	9.0107	7.85159	7.94047	8.7319	-1.24284	0.0249899
NM_001080820	Cass4	6.5505	6.63237	6.43807	5.81828	5.87718	6.23103	-1.69568	0.0109601
NM_008356	Il13ra2	4.34728	4.32097	4.56006	4.11907	4.12823	4.20546	-2.34581	0.0241497
NM_001111059	Cd34	11.4803	11.4326	11.2318	10.9435	10.8547	11.1762	-0.564689	0.0437187
NM_001164427	Kcnk13	6.42621	6.21136	6.43594	5.79973	5.81847	6.04705	-1.53507	0.0075328
NM_183168	P2ry6	8.81833	8.79929	8.92939	7.808	7.58308	8.60798	-1.30895	0.0358516
NM_172785	Zc3h12d	6.34963	6.45836	6.36826	5.81473	5.54462	6.07254	-1.82484	0.0426441
NM_011520	Sdc3	11.6697	11.7559	11.8041	11.0585	10.7916	11.3662	-0.939343	0.00193913
NR_045719	AU022793	4.61414	4.60792	4.56028	4.26862	4.26676	4.39453	-2.2983	0.0206943
NM_172693	Galnt12	6.03227	5.94777	6.00174	5.41152	5.39601	5.71934	-1.83021	0.0140961
NM_001013366	Wdr91	9.32614	9.29957	9.47012	8.89355	8.80937	9.15593	-0.660053	0.0363636
NM_012043	Islr	9.68239	9.7598	9.82362	9.22277	9.2553	9.50543	-0.665582	0.0142075
NM_001109657	Gas7	10.6939	10.7532	10.851	9.65545	9.90227	10.319	-1.15954	0.00070236
NM_007498	Atf3	9.64726	9.48373	9.82528	8.01374	7.72345	8.91869	-2.12793	0.0491171
NM_008795	Cdk18	8.81123	8.62007	8.92647	7.92617	7.47758	8.37899	-1.41382	0.00946571
NM_026473	Tubb6	9.54426	9.33475	9.59662	9.08709	9.05596	9.04485	-0.702482	0.00512022
NM_010071	Dok2	8.77746	8.78798	8.96454	7.85957	7.955	8.6008	-1.13799	0.0238094
NM_001081194	Kcnh4	3.21695	3.43922	3.42769	3.19217	3.19126	3.19236	-3.2696	0.0427031
NM_001289926	Aopep	9.41512	9.17156	9.23081	8.88541	8.66815	8.96355	-0.710951	0.0202855
NM_001356509	Cxcr4	8.65662	8.61668	8.40566	7.84671	7.82078	8.20549	-1.07715	0.00337376
NM_023320	Plekho1	9.7564	9.72952	9.81623	9.13186	9.17888	9.46145	-0.791735	0.0035713
NM_010422	Hexb	10.3891	10.2749	10.3488	9.94835	9.94855	9.998	-0.567829	0.00388446
NM_026640	Fam111a	8.76096	8.76224	8.83432	8.34345	8.35926	8.30977	-0.786019	0.00071104
NM_178440	Myo1g	8.68488	8.83498	8.7961	7.88865	7.70099	8.56953	-1.14116	0.0424518
NM_015759	Fgd3	6.48707	6.44632	6.34936	5.86727	5.8417	6.10883	-1.54832	0.00483784
NM_177081	Ptpn7	7.83824	7.69343	7.80563	6.96937	6.89781	7.54541	-1.25969	0.0303743
NM_054041	Antxr1	9.32142	9.25621	9.1981	8.60709	8.85995	8.92944	-0.747208	0.0101871
NM_001029985	Kcp	5.63042	5.59418	5.55836	5.18638	5.16172	5.34956	-1.64351	0.0140961
NM_175512	Dhrs9	6.83566	6.98663	7.1633	5.92245	6.02218	6.62392	-2.01836	0.0192813
NM_153553	Npas4	6.42539	6.16475	6.16182	5.37934	5.38703	5.68215	-2.88882	0.00011141
NR_156178	Spag5	5.69464	5.82524	5.58716	5.40274	5.31615	5.41278	-1.40715	0.0241497
NM_019449	Unc93b1	11.3989	11.5087	11.4644	10.7338	10.6748	11.1863	-0.82997	0.00758818
NM_010696	Lcp2	7.82165	7.88362	7.77572	7.36638	7.01904	7.54819	-1.0228	0.0339792
NM_016722	Galns	9.17489	9.29202	9.18763	8.84387	8.36136	8.91181	-0.807694	0.0413374
NM_001271395	Capg	11.1009	10.9288	11.1816	9.8486	9.84164	10.7602	-1.23072	0.0109035
NM_023118	Dab2	11.2419	11.1327	11.3349	10.8145	10.6758	10.9672	-0.607433	0.0146373
NM_012009	Sh2d1b1	4.8152	4.80151	4.77724	4.4809	4.53915	4.55368	-1.92262	0.0128133
NM_011337	Ccl3	4.44882	4.48408	4.50147	4.23195	4.28954	4.2534	-1.82624	0.0360897
NM_008491	Lcn2	6.43005	6.52295	6.7581	5.79821	5.8213	6.26833	-1.79547	0.0182359
NM_015734	Col5a1	12.3605	12.4444	12.3402	11.8353	11.7224	12.0289	-0.735886	0.00087114
NR_046048	Gm10677	4.8801	4.99255	5.05665	4.63575	4.5565	4.75553	-2.09083	0.0343719
NM_008348	Il10ra	8.9973	8.89725	9.02137	8.1304	7.99469	8.64667	-1.16387	0.00679868
NM_001347119	Gamt	9.2254	8.93619	9.06736	8.41477	8.10578	8.8142	-1.0093	0.0268278
NM_008108	Gdf3	6.44567	6.32221	6.49269	5.60914	5.51286	5.96265	-2.39247	0.00301667
NM_001163155	Col4a5	7.19729	7.26844	7.2477	6.35197	6.47864	6.94488	-1.49021	0.0169636
NM_009994	Cyp1b1	9.51165	9.52066	9.44944	9.01639	9.18744	9.21828	-0.563617	0.0249899
NM_001308327	Enpp1	5.69574	6.01021	6.03017	5.46934	5.49051	5.68136	-1.43395	0.0464016
NM_001301301	Arhgdib	9.70742	9.7468	9.83306	9.06991	9.09311	9.59378	-0.762423	0.0428798
NM_130450	Elovl6	8.72908	8.52815	8.51426	7.93888	7.62888	8.19293	-1.17834	0.00421368
NM_009917	Ccr5	8.7227	8.80081	8.94742	7.65557	7.35139	8.30067	-1.73674	0.00193913
NM_173413	Rab8b	10.46	10.6168	10.692	9.92027	9.85545	10.2424	-0.864889	0.00232904
NM_001005508	Arhgap30	9.29527	9.34762	9.46651	8.5776	8.16657	8.97731	-1.22965	0.00624643
NM_007743	Col1a2	14.1906	14.1668	14.2384	13.1647	13.5266	13.822	-0.935622	0.00287169
NM_001033711	Evi2a	8.85975	8.79043	8.89847	7.60782	7.64621	8.6067	-1.36804	0.0346809
NM_153074	Lrrc25	8.02785	8.08492	8.23417	7.15664	7.15978	7.82293	-1.35414	0.0153295
NM_018797	Plxnc1	7.58303	7.67656	7.67107	7.00545	6.81961	7.29271	-1.28217	0.00492908
NM_152803	Hpse	6.99432	7.27492	6.84638	6.41013	6.59916	6.57783	-1.33765	0.0059171
NM_194334	Tbc1d2b	10.0621	10.1321	10.2214	9.72556	9.64519	9.93371	-0.561501	0.0392422
NM_010188	Fcgr3	10.307	10.2958	10.4036	9.15859	9.21092	9.90231	-1.31128	0.00131791
NM_031195	Msr1	8.18815	8.23666	8.32994	6.93135	6.95532	7.76902	-1.85933	0.00330393
NM_001359325	Tmem106a	10.7974	10.8519	11.0115	10.2952	10.4766	10.6095	-0.627496	0.0174476
NM_145509	Rab7b	9.99822	9.89572	10.1134	8.77234	8.93575	9.45644	-1.4274	0.00013208
NM_145986	Fam83f	6.82368	6.62204	6.74241	6.11211	6.02654	6.34042	-1.6334	0.00164606
NM_013482	Btk	7.42432	7.60438	7.54788	6.60978	6.63646	7.29466	-1.40157	0.0382549
NM_008340	Igfals	10.5741	10.6063	10.4044	10.1654	9.70751	10.2263	-0.716004	0.0395574
NM_001302140	Myof	10.5402	10.5162	10.6896	9.44958	9.38571	10.0219	-1.40309	5.26e-05
NM_027836	Ms4a7	8.33286	8.2535	8.53461	7.15683	7.10933	8.01403	-1.62423	0.0132488
NM_009930	Col3a1	15.2536	15.251	15.2969	14.015	14.1995	14.8049	-1.2301	0.00053828
NM_030113	Arhgap10	8.66954	8.63211	8.87822	8.06842	8.26027	8.40883	-0.841613	0.0128133
NM_001285459	Fmn1	7.3401	7.69986	7.65466	6.83741	6.60835	7.0897	-1.60185	0.00162581
NM_175367	Ston2	5.25738	5.38025	5.29141	5.0357	5.0574	5.05526	-1.34624	0.0394383
NM_001287217	Fxyd5	9.57311	9.25006	9.39702	8.92477	8.72323	9.09813	-0.795483	0.0157514
NM_178589	Tnfrsf21	9.481	9.80533	9.60087	8.99695	8.83559	9.39703	-0.85258	0.0293504
NM_011858	Tenm4	11.8165	12.3515	12.0037	11.5614	11.4954	11.7835	-0.660565	0.0493042
NM_011026	P2rx4	10.5499	10.4766	10.5539	9.87399	9.9265	10.2764	-0.734062	0.0106106
NM_011113	Plaur	8.36826	7.97833	8.37323	7.80798	7.53135	7.93793	-0.91651	0.0412023
NM_133859	Olfml3	9.48439	9.55412	9.3954	8.59601	8.52231	9.29359	-0.996853	0.0397796
NM_001033367	Nlrc4	5.64921	5.66523	5.79555	5.4374	5.44614	5.31405	-1.29517	0.040578
NM_181072	Myo1e	10.323	10.1102	10.2893	8.93825	8.77824	9.69197	-1.59042	0.00051758
NM_172604	Scara3	8.80984	8.7925	8.73915	7.94543	8.14348	8.19731	-1.20722	1.98e-06
NM_001289531	Cndp2	11.0308	11.0408	11.2913	10.6357	10.3467	10.817	-0.752705	0.0156795
NR_033564	Gm16897	7.83869	7.71522	7.76951	7.42247	7.40979	7.48351	-0.699996	0.0288239
NM_009183	St8sia4	9.2946	9.1584	9.26957	8.60861	8.80408	8.95068	-0.737439	0.012959
NM_010186	Fcgr1	7.7659	7.91386	8.11534	6.96238	6.84458	7.60327	-1.52584	0.0148464
NM_145437	Cd300ld	9.37187	9.30915	9.37915	8.02182	8.05895	8.94975	-1.51529	0.00540403
NM_001356470	Plch2	4.53272	4.59073	4.55831	4.1926	4.21375	4.27126	-3.0519	0.00083807
NM_010129	Emp3	9.77969	9.60051	9.78547	8.85194	8.78115	9.46245	-1.02843	0.0151138
NM_175451	Ckap4	9.29162	9.09858	9.22658	8.85616	8.84578	8.86821	-0.586985	0.0182028
NM_013473	Anxa8	8.35507	8.97911	8.67991	7.72262	8.23319	8.00932	-1.23437	0.00749828
NM_012000	Cln8	9.91211	9.72784	9.96831	9.19956	9.27747	9.62487	-0.768754	0.0188774
NM_009116	Prrx2	5.45966	5.4959	5.47358	5.04288	5.12687	5.23234	-1.64546	0.0177866
