# Supplementary material for: Caspase‐6 Controls Lipid and Energy Metabolism in Diet‐Induced Obesity
Source: Adv Sci (Weinh). 2026 Apr 13;13(21):e14784. doi: 10.1002/advs.202514784 (PMC13073318; doi:10.1002/advs.202514784)
Supplement: Supplementary file 3 — Supporting File 3: advs73758‐sup‐0002‐Table S2.xlsx. [file ADVS-13-e14784-s001.xlsx]

## Sheet: UpRegulated
Transcript/RepeatID	Annotation/Divergence	WT-1	WT-2	WT-3	KO-1	KO-2	KO-3	Log2 Fold Change	adj. p-value
NM_001359263	Ivns1abp	11.9366	11.7356	11.8458	12.4068	12.3158	12.0123	0.583414	0.00791941
NM_021890	Fads3	13.1311	12.8827	13.0745	13.6096	13.5527	13.3097	0.641285	0.0010228
NM_028474	Ptchd4	6.52358	6.4674	6.55327	6.92457	6.78635	6.7268	0.927528	0.0168552
NM_011458	Serpina3k	5.78505	5.64762	5.80977	6.01106	6.39802	6.41763	2.23898	7.08e-05
NM_146230	Acaa1b	10.0449	9.68916	9.92884	10.6311	10.5623	10.0816	0.836013	0.00494291
NM_172800	Sdk2	5.88332	5.74983	5.76625	6.16206	6.01474	6.06566	1.19203	0.0167669
NM_001166584	Tead1	10.9047	10.7542	10.8837	11.536	11.1691	11.2669	0.701224	0.00071068
NM_027334	Mettl7a1	10.8348	10.6848	10.8608	11.1575	11.1874	11.1939	0.557027	0.00044983
NM_007528	Bcl6b	8.16517	8.17099	8.30039	8.5607	8.74523	8.40576	0.686933	0.0168552
NM_013670	Snrpn	7.83465	7.74575	7.6849	8.10097	8.15772	7.98872	0.683138	0.0134391
NM_001305935	Bckdhb	9.54084	9.39599	9.33611	9.90937	9.82818	9.72877	0.629067	0.00207408
NM_007823	Cyp4b1	10.8165	10.4541	10.8873	11.1955	10.9334	11.682	0.835885	0.0147828
NM_001364131	Rap1gap2	9.21314	9.26713	9.29331	10.0268	9.58534	9.56106	0.780368	0.00443289
NM_011817	Gadd45g	8.87986	8.71456	8.57589	9.19718	8.99534	9.29011	0.748732	0.00544218
NM_028010	Apol6	11.5672	11.5702	11.4853	12.0588	12.0975	12.1346	0.786148	2.65e-10
NM_022019	Dusp10	8.83162	8.72904	8.73691	9.56901	9.13459	9.35664	1.01117	4.17e-05
NM_001162537	9330159F19Rik	7.47058	7.33421	7.32534	7.78711	7.82888	7.65693	0.869481	0.00325369
NM_009244	Serpina1b	4.83006	4.80425	4.87015	4.96503	5.21724	5.34885	2.60899	0.00055876
NM_001357630	Rapgef3	9.6653	9.57573	9.67126	10.2921	9.9654	10.4442	0.943044	6.13e-05
NM_023245	Palmd	11.3542	11.1361	11.251	11.9709	11.6362	11.526	0.679304	0.0038685
NM_145478	Pim3	10.2974	10.1367	10.3074	10.9281	10.452	10.895	0.78343	0.00183805
NM_009605	Adipoq	14.1874	14.2488	14.0114	14.8575	14.4807	14.3972	0.608386	0.0110437
NM_001113471	Plin1	13.497	13.4956	13.5121	14.0476	13.952	13.8631	0.627768	4.52e-06
NM_015767	Ttpa	5.73319	5.75523	5.73596	6.28164	6.02641	6.18977	1.83646	4.48e-05
NM_001364543	Zbtb16	10.6703	10.6259	10.5418	10.9188	11.3566	11.2102	0.818823	0.00013185
NM_133969	Cyp4v3	11.6275	11.4576	11.7321	12.2519	11.9157	11.8513	0.584937	0.0168552
NM_172887	Fry	11.2577	11.127	11.2284	11.6413	11.5446	11.5565	0.537835	0.00034028
NM_011517	Sycp3	10.2113	9.71779	9.97258	10.469	10.5465	10.1712	0.636647	0.0392569
NM_053169	Trim16	9.30868	9.01502	9.28992	10.0311	9.58203	9.7688	0.954116	0.00040528
NM_001159571	Ephb4	9.61593	9.51477	9.93287	10.2975	9.93099	10.1112	0.648864	0.0272711
NM_025492	1700020L24Rik	7.43734	7.39095	7.41772	7.67054	7.6498	7.98481	0.821982	0.0162444
NM_011994	Abcd2	12.7421	12.5656	12.6419	13.4389	13.0177	12.9972	0.71872	0.00156612
NM_178395	Zdhhc2	8.48399	8.23124	8.47818	9.08219	8.67749	8.71325	0.784391	0.0152126
NM_001136056	Cntfr	6.5828	6.34725	6.52401	6.95497	6.83383	7.04474	1.38407	0.00069274
NM_001271540	Myh14	7.76818	7.62756	7.78949	8.11136	8.32137	8.06453	0.910432	0.00134312
NM_177697	Vwa3a	7.27101	7.215	7.34775	8.0939	7.46823	7.7813	1.20654	0.00330658
NM_153127	Mmrn2	9.84307	9.85147	10.1029	10.4797	10.1483	10.3602	0.604942	0.0136329
NM_001286348	Ldb2	8.2503	8.02386	8.21432	8.49897	8.52706	8.63581	0.734901	0.00443289
NM_001291004	H6pd	13.0381	12.8811	13.1125	13.7106	13.1593	13.504	0.643697	0.0105555
NM_010196	Fga	4.00638	3.968	3.979	4.10854	4.28291	4.27125	3.67477	0.00044983
NM_001330687	Gdf15	7.69292	7.41835	7.6356	7.99029	7.80954	7.91768	0.693189	0.0453058
NM_145394	Slc44a3	7.38458	7.35441	7.37709	7.62393	7.59475	7.72709	0.645458	0.0291165
NM_019707	Cdh13	9.43214	9.38704	9.60816	10.1975	9.76492	9.88271	0.758421	0.00363622
NM_010110	Efnb1	9.65214	9.47499	9.67434	10.2448	9.77068	10.1519	0.729503	0.00659185
NM_001361604	Adcy4	8.90231	8.75235	9.05493	9.39149	9.23926	9.33525	0.693419	0.00372832
NM_031380	Fstl3	8.03286	7.98272	7.93366	9.06459	8.35854	8.61696	1.37865	6.94e-05
NM_001290273	2025-03-01	9.89213	9.59061	9.68848	10.0327	10.5242	10.1519	0.805296	0.0038685
NM_011202	Ptpn11	11.5536	11.4786	11.6008	12.0595	11.7659	11.9337	0.54288	0.00358444
NM_013560	Hspb1	8.95425	8.62309	8.87637	9.24234	9.2897	9.26495	0.742874	0.00210538
NM_001310521	Ankrd23	8.08616	7.86063	8.19824	8.80686	8.41236	8.4549	0.978408	0.0036336
NM_181849	Fgb	3.71722	3.71361	3.70744	3.78033	3.84501	4.08349	3.39721	0.00509833
NM_001025379	Sema3g	9.28105	9.08803	9.46035	9.78461	9.67555	9.65045	0.670697	0.00616158
NM_001368375	Rnf122	7.78001	7.75798	7.78448	8.58089	7.90702	8.06899	0.912879	0.0323023
NM_181418	Ushbp1	10.1115	9.96505	10.1887	10.5693	10.3833	10.4864	0.586792	0.00269933
NM_001162532	Fam174b	8.11592	7.86174	7.97928	8.67573	8.50565	8.37649	1.03133	0.00019748
NM_181390	Mustn1	9.3448	9.0476	9.31141	9.68439	9.5949	9.6779	0.662614	0.00363622
NM_198724	Egfl7	9.54294	9.51808	9.72959	9.89597	10.0728	10.0489	0.635879	0.0019293
NM_032002	Nrg4	8.94942	8.90692	9.04083	9.52205	9.23162	9.52704	0.776203	0.00075885
NM_032400	Sucnr1	9.79703	9.64598	9.90515	10.4362	10.1878	10.2664	0.785597	0.00014592
NM_001037294	Alpk2	4.33399	4.32539	4.29056	4.5241	4.36167	4.62045	1.93356	0.0429423
NM_001079847	Adgrg2	7.64504	7.51598	7.4775	7.98765	7.99651	7.80869	0.839322	0.00412378
NM_010590	Ajuba	8.36142	8.1938	8.40881	8.65866	8.56366	8.93298	0.741221	0.0134391
NM_010516	Ccn1	9.65613	9.373	9.49763	9.76932	10.0618	9.93084	0.647325	0.00674213
NM_030152	Nol3	8.16454	7.90258	7.98252	8.44396	8.41441	8.46994	0.816543	0.00162482
NM_008096	Gc	4.65178	4.59923	4.69562	4.74513	5.14107	5.24282	3.6163	0.00060387
NM_008276	Hoxd8	8.41128	8.35144	8.42795	8.62566	8.62274	8.86476	0.572287	0.0305417
NM_025351	Chchd6	8.50558	8.2798	8.45087	8.72684	8.81181	8.61199	0.554006	0.0462299
NM_011435	Sod3	13.4543	13.3209	13.5085	14.0818	13.9647	13.874	0.753237	1.27e-06
NM_011430	Sncg	12.6095	12.681	12.5591	13.0103	13.2408	12.9481	0.633475	0.00033423
NM_001145827	Stk40	10.0271	9.98137	10.0924	10.4688	10.3224	10.527	0.615984	0.00053086
NM_001122759	Pde7a	10.1931	10.164	10.2587	10.7277	10.5081	10.4467	0.540481	0.00717726
NM_029858	Ston1	8.04943	8.00696	7.98393	8.44516	8.23041	8.39897	0.682557	0.00749474
NM_001081017	Unc79	7.58342	7.54743	7.34008	8.09401	7.91353	7.5922	0.854903	0.043772
NM_008062	G6pdx	12.6482	12.4599	12.587	13.1633	12.8982	12.8597	0.575934	0.00335471
NM_007918	Eif4ebp1	11.0983	11.051	11.0977	11.5298	11.4849	11.3675	0.546229	0.00029829
NM_027324	Sfxn1	10.4691	10.2939	10.4804	10.8962	10.6851	10.8251	0.572722	0.00283175
NM_009204	Slc2a4	9.40444	9.41779	9.51231	9.6291	10.0336	9.99022	0.713877	0.0038685
NM_001114088	Pdlim7	9.54997	9.32863	9.45887	9.88889	9.8286	9.95889	0.700636	0.00027324
NM_027219	Cdc42ep1	10.9035	10.8389	10.9732	11.2718	11.4541	11.4017	0.681114	1.78e-05
NM_172845	Adamts4	6.62958	6.47885	6.73594	7.30769	6.8851	6.78844	1.13924	0.0361788
NM_008773	P2ry2	8.13841	8.06346	8.15487	8.43095	8.38171	8.4318	0.570668	0.0149075
NM_023644	Mccc1	10.0653	10.037	9.90757	10.5216	10.451	10.1418	0.571748	0.0178363
NM_001012323	Mup20	2.96009	2.94118	2.94195	3.03004	3.19313	2.99375	4.61979	0.0218331
NR_040447	1700047G03Rik	9.16597	8.8395	8.97809	9.69734	9.46483	9.09173	0.729861	0.0388783
NM_021282	Cyp2e1	9.44999	9.37171	9.6265	11.0554	10.0997	9.97039	1.51404	0.0454011
NM_009236	Sox18	9.21701	9.20363	9.58888	10.1095	10.1016	10.172	1.2139	5.73e-08
NM_013472	Anxa6	13.1507	13.0311	13.0594	13.6359	13.4558	13.4026	0.582443	0.00033898
NM_001243757	Pde2a	11.6736	11.5034	11.8474	12.3303	11.9338	12.2407	0.70055	0.00308216
NM_011333	Ccl2	8.63368	8.54863	8.52365	8.93298	8.98571	9.04681	0.739314	0.00020603
NR_152882	Mlxipl	9.4642	9.46448	9.41752	9.67722	9.7487	9.93103	0.542542	0.00905166
NM_001024141	Nxf3	3.1518	3.12428	3.12513	3.24475	3.3548	3.20892	4.18261	0.0137402
NM_007533	Bckdha	10.6676	10.6688	10.638	11.0281	11.14	11.0034	0.58487	7.93e-05
NM_173181	Zc2hc1a	9.35487	9.17104	9.28923	9.52005	9.67294	9.62785	0.540929	0.00924659
NM_023061	Mcam	11.9042	11.8474	11.8054	12.5712	12.3281	12.2917	0.773747	4.95e-06
NM_001302205	Lmo1	6.98805	6.84221	6.88787	7.23973	7.32553	7.1516	0.887042	0.00958926
NM_053200	Ces1d	11.9611	11.853	11.7857	12.8785	12.4762	12.5425	1.08938	1.74e-08
NM_008594	Mfge8	14.9614	14.4811	14.8418	15.1625	15.3068	15.2752	0.645046	0.00455684
NM_011648	Tshr	10.2409	10.1041	10.065	10.7386	10.4238	10.5936	0.678512	0.0009711
NM_011200	Ptp4a1	10.0118	9.98303	9.93746	10.6159	10.5516	10.0906	0.701803	0.00886489
NM_013562	Ifrd1	10.796	10.5441	10.6947	11.0963	11.1659	10.8889	0.544666	0.0112757
NR_149826	Mup3	5.16087	5.1047	5.04144	5.18199	5.84138	5.60281	2.78128	0.00102165
NM_153394	Gpr156	7.04463	6.95008	6.92902	7.61219	7.1447	7.22715	0.952781	0.0331698
NM_009654	Alb	7.46674	7.05705	7.57526	8.19421	9.13658	9.22121	2.94556	0.00049967
NM_001042660	Smad7	8.56818	8.59984	8.78714	9.31887	8.79358	9.35068	0.902303	0.0062934
NM_027511	Hrct1	8.30969	8.08263	8.24702	8.61244	8.69379	8.69985	0.842371	0.00034794
NM_153068	Ehd2	13.2828	13.2253	13.3041	13.8005	13.689	13.5334	0.564031	0.00057742
NM_011891	Sgcd	11.2115	11.077	11.1223	11.8348	11.3953	11.4188	0.615308	0.0113562
NM_009704	Areg	3.22114	3.24443	3.25512	3.4299	3.34191	3.31983	2.97495	0.0361578
NM_026730	Gpihbp1	10.0341	10.1146	10.0863	10.6852	10.7122	10.6938	0.924174	2.51e-12
NM_007428	Agt	9.19276	9.33266	8.77348	9.75965	9.59582	9.61551	0.86476	0.0047237
NM_007405	Adcy6	10.9036	10.8411	10.9714	11.4258	11.2545	11.3414	0.629679	6.61e-05
NM_001301295	Cidec	14.9351	14.7838	14.9086	15.5968	15.3101	15.3092	0.734707	3.28e-05
NM_029556	Clybl	9.20777	9.12932	9.11929	9.53615	9.63332	9.24543	0.54168	0.0467101
NM_001081229	Tsc22d2	10.8597	10.5981	10.946	11.6238	11.0002	11.2369	0.730206	0.0156482
NM_001080809	Cps1	4.68317	4.60704	4.62937	4.77574	5.04178	5.0742	2.8713	0.00044815
NM_011158	Prkar2b	12.896	12.7576	12.8631	13.5237	13.1704	13.1775	0.64078	0.00160963
NM_001356497	Slc24a3	10.1815	10.0185	10.2116	10.656	10.4285	10.7084	0.693667	0.00065555
NM_011104	Prkce	10.0291	9.88315	10.0156	10.7954	10.2861	10.2957	0.764727	0.00565386
NM_133904	Acacb	10.4874	10.2386	10.3547	11.0353	10.8757	10.6755	0.747726	0.0006077
NM_001199003	Rgs7	6.69515	6.6467	6.57123	6.9003	6.87135	6.89346	0.742017	0.0498777
NM_001167949	Atp2b4	11.2885	11.2043	11.2834	11.9604	11.4776	11.5666	0.611472	0.0125117
NM_001081212	Irs2	10.3595	10.2757	10.3625	11.3219	10.3797	11.0658	0.959661	0.00597543
NM_172671	Lgr4	10.1657	10.0892	10.0553	10.969	10.6376	10.6431	0.978052	6.56e-07
NM_001313914	Thbs1	12.6473	12.0355	12.4702	13.891	13.1107	13.3175	1.48988	0.00834695
NR_015502	E030003E18Rik	7.87247	7.77323	7.81315	8.34347	8.03974	8.1532	0.74579	0.0105599
NM_001291049	Usp43	5.63754	5.59007	5.69957	5.96972	5.85686	5.89104	1.21614	0.0157077
NM_010176	Fah	10.3554	10.2532	10.3969	10.9506	10.6626	10.5881	0.604686	0.00665317
NM_144512	Slc6a13	9.46167	9.58043	9.5362	10.1495	9.82749	9.88494	0.682566	0.00201358
NM_011978	Slc27a2	4.14548	4.1264	4.15298	4.27525	4.45058	4.51395	4.61152	4.74e-05
NM_145470	Deptor	12.0615	11.76	12.0769	13.0806	12.2622	12.7008	1.05249	0.00052906
NM_001270475	Mical3	10.4564	10.2827	10.4855	11.1236	10.6653	10.7845	0.682164	0.00618432
NM_001146217	Smoc1	11.5705	11.3025	11.6234	12.3605	11.8246	11.9045	0.774344	0.00455684
NM_080639	Timp4	9.64183	9.44299	9.80166	10.788	10.3946	11.04	1.70311	8.69e-11
NM_013593	Mb	6.96004	7.0086	6.88506	7.3285	7.21069	7.41778	0.961184	0.00384993
NR_040596	4930455H04Rik	6.73033	6.59708	6.4954	7.04485	6.82653	6.89569	0.927818	0.0351821
NM_001310664	Art3	10.6462	10.7674	10.4759	11.032	11.3069	10.766	0.613007	0.0323735
NM_001346759	Ccdc85a	7.69114	7.71173	7.75127	7.92654	8.02486	8.12432	0.653471	0.0178363
NM_001205219	Sorbs2	8.69165	8.55237	8.62843	8.90528	9.05414	9.01232	0.643489	0.00293498
NM_001362586	Epn2	10.966	10.6624	10.8707	11.5392	11.3532	11.3167	0.81845	2.84e-05
NM_008029	Flt4	7.57799	7.63581	7.8099	8.23311	8.01577	8.03742	0.880042	0.00354778
NM_025427	Rgcc	11.1505	11.0043	11.1084	11.6221	11.6198	11.5846	0.744524	5.53e-08
NM_027326	Mllt3	8.46752	8.33419	8.48978	8.84739	8.66366	8.73061	0.576044	0.0204427
NM_207215	Mycbp2	12.9947	12.8332	13.0314	13.5886	13.3575	13.2789	0.636503	0.00078323
NM_009305	Syp	8.89526	8.43609	8.94282	9.643	9.30118	9.62213	1.24589	6.47e-05
NM_020606	Parva	11.6345	11.4882	11.6119	12.1948	11.8575	11.975	0.61923	0.00155257
NM_011056	Pde4d	8.42283	8.27999	8.32906	9.0432	8.46009	8.70182	0.756608	0.034696
NM_001199217	Slc38a3	3.72235	3.73509	3.73011	3.8554	4.00015	3.81921	2.68474	0.012064
NM_144547	Amhr2	5.20373	5.06336	5.19255	5.34916	5.40841	5.38976	1.37529	0.044682
NM_134042	Aldh6a1	11.8879	11.8071	11.7903	12.4327	12.2249	12.118	0.614705	0.00073431
NM_009964	Cryab	11.104	10.8534	10.9621	11.2243	11.6056	11.2333	0.563186	0.0245513
NM_029352	Dusp9	8.73954	8.2933	8.71588	10.6936	9.08526	9.79132	2.28896	0.019027
NM_001252438	D16Ertd472e	8.03346	8.16131	7.98546	8.5065	8.33817	8.34135	0.651097	0.0155465
NM_172161	Irak2	10.6816	10.6767	10.6874	11.2354	10.9846	10.9844	0.572287	0.00188758
NM_144903	Aldob	5.25504	5.1136	5.20637	5.40978	5.86528	6.02174	3.5043	2.62e-05
NM_133764	Atp6v0e2	8.49269	8.38352	8.45077	9.03122	8.82991	8.75391	0.77939	0.00111852
NM_010757	Mafk	9.57203	9.41	9.62967	10.2384	9.89832	10.0829	0.841779	0.00014234
NM_001037221	Samd4	9.37334	9.13807	9.39334	9.92234	9.60363	9.84689	0.783617	0.00116891
NM_020581	Angptl4	13.2498	12.8547	13.0994	13.5838	13.469	13.3774	0.553776	0.0106973
NM_007446	Amy1	9.93824	9.76858	9.87851	10.7673	10.5631	10.4813	1.12499	3.39e-10
NR_153507	Usp29	4.44788	4.46149	4.55798	5.19519	4.66392	4.55792	3.01323	0.00919756
NM_025831	Pxdc1	8.99481	8.59462	9.01523	9.72023	9.358	9.74873	1.20981	3.85e-05
NM_144936	Tmem45b	11.9866	11.9407	11.9351	12.3763	12.6209	12.0726	0.594967	0.0160688
NM_015802	Dlc1	12.3145	12.0162	12.2708	12.9239	12.4473	12.6202	0.660541	0.00791941
NM_029726	Trdn	7.47743	6.97301	7.6158	7.74544	7.78339	8.16352	1.14372	0.0418928
NM_010588	Jag2	7.82571	7.68601	7.99366	8.27644	8.09244	8.279	0.762526	0.0159646
NM_001363076	Cobll1	10.3668	10.193	10.3779	10.9133	10.8449	10.8208	0.805348	4.41e-07
NM_001111060	Cd59a	11.1159	10.7395	10.9823	11.4278	11.5487	11.365	0.70966	0.00073431
NM_029658	Rflnb	10.1394	10.0187	10.239	10.9939	10.528	10.5523	0.85858	0.00069749
NM_016675	Cldn2	2.95896	2.95777	2.95868	2.96918	3.35878	2.99635	6.71251	0.00470443
NM_010612	Kdr	10.3643	10.2611	10.2911	11.2185	10.4438	11.0039	0.922721	0.00263672
NM_010284	Ghr	13.3653	13.1985	13.2979	14.189	13.5636	13.7555	0.796157	0.00189817
NM_017478	Copg2	12.6891	12.4787	12.6092	13.4152	12.9727	12.8363	0.703416	0.00709368
NM_010137	Epas1	12.9918	12.7612	13.0815	13.7031	13.224	13.4348	0.71685	0.00304066
NM_019764	Amotl2	11.4748	11.2132	11.4989	11.919	11.6431	11.8104	0.559442	0.00964166
NM_008321	Id3	10.2539	10.2892	10.2751	10.632	10.6059	10.9075	0.66963	0.0006317
NM_001081198	Tmem182	8.73448	8.52295	8.75665	9.27587	9.09859	9.31689	0.955057	3.01e-05
NM_001368637	Cystm1	8.72948	8.62338	8.55639	9.08465	9.13674	8.86437	0.690871	0.0052117
NM_008493	Lep	14.7975	14.6181	14.8137	15.0615	15.3871	14.9139	0.537056	0.026874
NM_009630	Adora2a	7.91398	7.87536	7.92319	8.50244	8.07614	8.32227	0.814661	0.00914116
NM_001170641	Rufy4	6.86031	6.90034	6.90967	7.30703	7.02849	7.21643	0.804812	0.034506
NM_001360266	Ndrg2	10.9016	10.8431	10.8675	11.2984	11.6192	11.3235	0.796641	2.07e-05
NM_011535	Tbx3	7.9601	7.69479	7.92722	8.73084	8.19697	8.21278	1.06467	0.00534858
NM_016668	Bhmt	3.72942	3.71737	3.72858	3.80921	4.09486	3.84463	3.39995	0.00450209
NM_028783	Robo4	9.85155	9.77661	9.89526	10.4584	10.1595	10.4462	0.792754	7.88e-05
NM_001356272	Tmeff1	7.88011	7.93834	8.09696	8.69708	8.23049	8.32623	0.895884	0.00895339
NM_001316734	Prxl2a	11.7849	11.5047	11.6728	12.514	12.1699	11.9064	0.794337	0.00299643
NM_001081977	Rnf144a	9.65489	9.51877	9.52076	10.1153	9.78105	9.85415	0.56343	0.0193455
NM_198625	Mtss2	8.79001	8.67155	8.85427	9.24084	9.05398	9.09577	0.615108	0.00715454
NM_016693	Map3k6	9.46063	9.53354	9.36344	9.82613	9.87571	9.92416	0.665262	0.00020041
NM_019516	Lgals12	10.8426	10.7328	10.9336	11.5231	11.1806	11.0227	0.61105	0.0186787
NM_144930	Ces1f	9.09151	8.66199	8.85527	9.91598	9.62011	10.0354	1.59249	8.48e-10
NM_026929	Chac1	7.55668	7.62477	7.6148	7.89278	7.96148	7.81433	0.63606	0.0228844
NM_130859	Card10	9.86616	9.80938	9.88491	10.4764	10.1346	10.4567	0.779789	0.00019748
NM_019395	Fbp1	3.63381	3.59682	3.64139	3.6695	3.85493	3.8379	3.01724	0.0241492
NM_007606	Car3	15.8949	15.7711	15.7932	16.8634	16.3871	16.1894	0.949963	0.00018491
NM_010923	Nnat	12.7696	12.6268	12.8286	13.1132	13.1846	13.5102	0.746049	0.00033898
NM_027154	Tmbim1	11.3941	11.3177	11.435	11.9327	11.653	11.8066	0.597072	0.00075337
NM_008521	Ltc4s	10.281	10.1372	10.1589	10.7682	10.7562	10.5127	0.731635	0.00011439
NM_001365015	Lims2	10.9652	10.6953	10.9431	11.3462	11.2718	11.3172	0.632748	0.00055259
NM_010593	Jup	11.623	11.4498	11.7027	12.2515	11.8963	11.9878	0.648217	0.00273197
NM_013749	Tnfrsf12a	8.3585	8.0757	8.25164	8.82895	9.02125	8.9901	1.29213	3.57e-08
NM_008882	Plxna2	10.1523	9.94335	9.98138	10.6703	10.2575	10.4456	0.664668	0.00599592
NM_001039094	Negr1	8.46047	8.48422	8.44539	9.13765	8.60157	8.84504	0.749352	0.0193689
NM_008590	Mest	13.587	13.4234	13.4854	14.4704	13.8882	13.9395	0.867812	0.00059889
NR_040321	Ctcflos	9.03544	8.92153	8.9558	9.93672	9.2396	9.2504	0.908974	0.0128637
NM_145831	Dmrt2	9.41549	9.13925	9.53761	10.2191	9.51197	9.93032	0.861342	0.0151394
NM_028614	Ppp2r1b	11.0252	11.0526	11.1464	11.5573	11.4332	11.4725	0.592859	7.28e-05
NM_010168	F2	3.15998	3.13262	3.15931	3.18671	3.34277	3.27819	3.09671	0.0491314
NM_009246	Serpina1d	4.10568	4.0755	4.09578	4.23175	4.43465	4.3319	3.29534	0.00044815
NM_001253822	Irx3	6.47409	6.37662	6.61861	6.8364	6.80427	6.95511	1.1406	0.00604511
NR_033136	Atf5	11.255	11.0796	11.3807	11.7242	11.4853	11.7052	0.568458	0.00700239
NM_001033399	Gfod1	8.30717	8.25195	8.41872	8.83027	8.4206	8.79923	0.6801	0.0364187
NM_001364628	Ttll5	7.4779	7.4412	7.38402	7.73077	7.65904	7.74268	0.630182	0.0299399
NM_001347075	Xpnpep3	9.50513	9.26644	9.49793	9.94359	9.64024	9.70828	0.545029	0.0388783
NM_182805	Gpt	9.69157	9.76501	9.67858	9.93522	10.4332	9.91697	0.631827	0.0367008
NM_017394	Slc7a10	11.2638	11.1917	11.1887	11.5681	11.66	11.6538	0.590305	2.07e-05
NM_011957	Creb3l1	8.87712	8.81275	8.79677	9.7641	9.13363	9.32168	1.01493	0.00089669
NM_030697	Kank3	10.5191	10.2893	10.4788	10.7711	10.7832	10.8965	0.568129	0.00240422
NM_133784	Wwtr1	11.8104	11.5935	11.7668	12.6203	12.0613	11.9673	0.740979	0.0121097
NM_177828	Arhgef37	7.3424	7.43968	7.44481	8.61011	7.54066	8.32638	1.72518	0.00039433
NR_160794	A530053G22Rik	7.69148	7.55005	7.49353	8.0893	8.16192	7.97629	1.05546	9.74e-05
NM_173397	Fitm2	9.68758	9.74251	9.79411	10.2786	10.1659	10.0738	0.667696	0.00018521
NM_007377	Aatk	8.06818	7.87081	8.13984	8.41158	8.28339	8.57787	0.773046	0.0115799
NM_021492	Ap3b2	4.27557	4.30103	4.29901	4.42092	4.5792	4.46251	2.10137	0.00991697
NM_001360525	Fermt2	11.0534	10.8128	10.9119	11.7115	11.317	11.2355	0.73463	0.00332154
NM_011844	Mgll	14.0071	13.8115	14.0341	14.7233	14.5407	14.2825	0.789733	0.00016755
NM_001085385	1600014C10Rik	10.7038	10.6043	10.7276	11.1586	11.0956	11.0039	0.594917	0.00018677
NM_027808	Alpk1	9.27814	9.36498	9.20893	9.85973	9.71131	9.82325	0.82056	5.65e-06
NM_029823	Arxes2	10.0033	9.73318	9.90887	10.4765	10.4298	10.1972	0.740044	0.00071164
NM_178680	Unc45b	8.51373	8.405	8.6212	8.96746	8.65838	8.89571	0.591831	0.0432847
NM_001368760	Vgll3	10.7109	10.2038	10.5652	11.7281	10.9704	11.3628	1.27653	5.13e-05
NM_029555	Gstk1	8.34441	8.312	8.22402	8.62257	8.65338	8.50021	0.558516	0.0231934
NM_022020	Rbp7	8.28442	7.95299	8.14247	9.42246	8.5527	8.92955	1.59191	3.87e-05
NM_001081242	Tln2	11.0684	10.648	10.9549	11.5708	11.4	11.3165	0.76314	0.00091491
NM_015800	Crim1	11.2631	10.9524	11.2793	11.9278	11.4042	11.8174	0.803018	0.00263672
NM_026993	Ddah1	8.53047	8.25854	8.30729	9.25727	9.09685	8.41455	1.07337	0.0105144
NM_172530	She	8.33345	8.15155	8.41472	8.80786	8.54508	8.5974	0.648277	0.0297306
NM_007822	Cyp4a14	5.69788	5.54167	5.64562	5.89575	6.29347	6.3703	2.52726	2.07e-05
NM_001305262	Duoxa1	7.31987	7.17299	7.24873	7.95502	7.61154	7.39164	0.999252	0.019027
NM_001081178	Adgrf5	11.9511	11.8412	11.9938	12.5853	12.1493	12.3146	0.608676	0.0058131
NM_010461	Hoxb8	6.40605	6.47098	6.44428	6.70554	6.73426	6.73069	0.903977	0.0124223
NM_001357377	Adhfe1	10.1146	10.1859	9.88536	10.5886	10.419	10.4523	0.63153	0.0030528
NM_139117	Ybx3	11.1232	11.0602	11.1032	11.6399	11.3692	11.403	0.547393	0.00312568
NM_001304544	Pakap	12.5623	12.2049	12.5425	13.376	12.6173	13.0407	0.839681	0.00659185
NM_008986	Cavin1	14.8684	14.6141	14.8879	15.4901	15.171	15.0976	0.642999	0.00443289
NM_001362577	Ebf1	11.2759	11.005	11.2122	11.6449	11.3653	11.6835	0.576574	0.0101313
NM_028377	Bbof1	7.2141	7.15451	7.04217	7.55584	7.37568	7.38001	0.744978	0.0357461
NM_146118	Slc25a25	9.46401	9.27888	9.43963	9.88073	9.48024	9.98433	0.642541	0.0313265
NM_018780	Sfrp5	12.0369	11.7953	12.2799	13.1099	12.7298	12.8672	1.19768	1.7e-07
NM_177137	Gnal	9.79522	9.57713	9.54817	9.87828	10.0954	10.0438	0.56653	0.0127969
NM_172441	Shroom2	6.95234	6.91906	6.86769	7.20416	7.22696	7.08593	0.708323	0.0460549
NM_008858	Prkd1	8.45637	8.47821	8.39921	8.80869	8.90911	8.59204	0.602121	0.0257682
NM_001035532	Akap2	12.5542	12.1969	12.5382	13.3701	12.6101	13.0352	0.840549	0.00662068
NM_019769	Chp1	12.5568	12.4791	12.623	13.1551	12.9304	12.857	0.602989	0.00087466
NM_001289463	Mme	10.799	10.6809	10.6274	11.2347	11.128	10.8376	0.545004	0.0200597
NM_144907	Sesn2	9.12652	9.0485	8.83732	9.57236	9.42614	9.46361	0.78819	0.00044815
NM_027147	Enho	6.61248	6.42892	6.57808	7.09083	6.76286	6.94703	1.23563	0.00462556
NM_178255	Hapln3	5.86224	5.63759	5.81699	6.30274	5.97909	6.03551	1.4174	0.0262435
NM_008728	Npr3	13.7388	13.5371	13.6905	14.4967	14.2068	13.78	0.741817	0.00854045
NR_045347	2610016A17Rik	7.05189	6.82735	7.14869	7.59374	7.18104	7.50697	1.05925	0.0201245
NM_018884	Pdzrn3	10.1131	9.84033	10.03	10.8839	10.3603	10.3333	0.833791	0.00462556
NM_001289740	Mturn	10.8748	10.4523	10.8338	11.2724	11.2047	11.4369	0.829587	0.00038706
NM_010571	Irs3	9.6415	9.37587	9.7328	10.2605	9.86301	10.0846	0.75677	0.00505268
NM_001361625	Tdrp	9.75217	9.52637	9.72951	10.409	10.0498	10.1116	0.812616	0.00054905
NM_010011	Cyp4a10	4.82708	4.78418	4.81624	4.95181	5.24667	5.26033	2.68722	0.00020047
NM_001001982	Ccdc9b	9.71813	9.49389	9.75278	10.0052	9.97283	10.1971	0.623974	0.00572586
NM_019982	Sez6l	7.65249	7.43289	7.58795	8.28094	7.77432	8.04129	1.04127	0.00482842
NM_009692	Apoa1	5.49426	5.38069	5.52495	5.7224	6.26405	6.27748	3.10797	5.65e-06
NM_001290308	Col12a1	9.53994	9.17553	9.33092	10.2715	9.61408	9.67316	0.844123	0.0195916
NM_001099296	Grrp1	7.47714	7.27855	7.3494	7.69134	7.63256	7.96643	0.912222	0.00935733
NM_001355754	Myl4	6.79441	6.75047	6.80595	7.22862	7.28313	6.98643	1.06913	0.00345212
NM_010305	Gnai1	11.4912	11.2821	11.5221	12.1616	11.9229	11.7228	0.727543	0.00136461
NM_027903	Dhdh	10.1182	9.95287	10.0297	10.6533	10.29	10.2309	0.56132	0.0343492
NM_027816	Cyp2u1	7.35044	7.32606	7.38831	7.96361	7.43234	7.73624	0.860762	0.0385604
NM_009176	St3gal3	9.23815	9.1206	9.4393	9.83552	9.59948	9.6857	0.701541	0.0038685
NM_023483	1110032A03Rik	9.53925	9.33559	9.43746	9.92827	9.82158	9.60448	0.564361	0.0226133
NM_013681	Syn2	6.56494	6.45355	6.49068	6.76971	6.66127	7.0294	1.00403	0.0297546
NM_027582	Akr1cl	4.84005	4.82168	4.86284	4.93446	5.40619	5.12079	2.34914	0.00345002
NM_026163	Pkp2	10.1809	9.90477	10.1366	11.24	10.5055	10.5655	1.0993	0.00067487
NM_177709	Trarg1	12.9547	12.7685	12.9842	13.6414	13.2384	13.2282	0.664209	0.00397485
NM_027694	Golga7b	6.57508	6.3918	6.50224	6.85114	6.79804	6.79577	1.00213	0.00924659
NM_007472	Aqp1	12.5578	12.3308	12.7597	12.7622	13.0522	13.0723	0.56689	0.0239967
NM_025891	Smarcd3	7.74986	7.67071	7.78112	7.99567	8.01403	8.25127	0.747357	0.0110536
NM_008277	Hpd	3.95582	3.9173	3.92859	4.00024	4.21172	4.21187	3.09594	0.00422254
NM_008226	Hcn2	5.6438	5.64259	5.67918	5.91121	5.80869	5.95032	1.08869	0.0319324
NM_001359547	Cdc42bpa	10.4756	10.2261	10.3733	10.9655	10.5382	10.7119	0.57614	0.0247563
NM_001039194	Aifm2	11.4254	11.3431	11.4179	12.011	11.7078	11.723	0.606335	0.00156612
NM_001369018	Id1	8.43739	8.15374	8.46938	8.98501	8.83641	9.02837	1.05584	4.35e-05
NM_001356507	Sptlc3	6.34558	6.07441	6.31124	7.16107	7.08067	6.55664	2.22309	7.05e-05
NM_053247	Lyve1	8.6102	8.32177	8.75232	9.30953	8.82598	9.07429	0.888078	0.00962155
NM_010929	Notch4	9.40714	9.46859	9.55429	9.87859	9.81425	9.85299	0.585449	0.00088481
NM_017399	Fabp1	4.20976	4.17012	4.22628	4.33183	4.64681	4.46361	3.62065	0.00064442
NM_001370805	Cfap99	5.63542	5.62852	5.59479	5.96197	5.86358	6.00775	1.51402	0.00102165
NM_033174	Snurf	7.85782	7.77848	7.69526	8.11901	8.18091	8.00185	0.671431	0.0169432
NM_133667	Pdk2	10.0071	9.88093	10.0825	10.6119	10.41	10.4652	0.762635	3.41e-05
NM_001276764	Dst	13.1195	12.7723	13.064	13.8928	13.3171	13.3275	0.760249	0.00886489
NM_007857	Dhh	5.2876	5.2022	5.32478	5.58995	5.38735	5.51763	1.32388	0.0480408
NM_001305585	Apoa2	6.31831	6.29301	6.28654	6.43188	6.70806	6.86975	1.26765	0.00749243
NM_013648	Rtn2	8.61545	8.52797	8.68995	9.02671	9.20727	8.9195	0.775612	0.00116891
NM_001083810	Prr5l	7.5512	7.77545	7.6209	8.11994	7.87295	8.05435	0.777901	0.0140852
NM_001271717	Mc2r	8.24644	8.06837	8.15908	8.55055	8.563	8.75861	0.879313	0.00034028
NM_028544	Rasip1	9.66514	9.63278	9.83793	10.3224	10.0443	10.2481	0.761903	0.00027208
NR_131059	Gm5144	7.03368	6.96277	6.95283	7.40894	7.40137	7.12255	0.867169	0.0204427
NM_020013	Fgf21	4.72467	4.75949	4.70627	4.99628	4.93938	4.94119	1.81189	0.00545939
NM_001077348	Plin5	7.9174	7.69725	8.08369	9.10992	8.14095	8.80958	1.57335	0.00041695
NM_001038624	Ric3	9.06926	8.67239	8.82638	9.64769	9.3118	9.52228	1.05023	9.93e-05
NM_175324	Acad11	11.2735	11.0008	11.1141	11.8253	11.4117	11.3227	0.582096	0.0388783
NM_138741	Cavin2	12.7774	12.6025	12.6931	13.203	13.0178	13.0529	0.556829	0.00061005
NM_001171000	Ahcyl2	11.0897	10.9914	11.0926	11.833	11.2521	11.3594	0.647678	0.0201245
NM_145536	Ccm2l	8.16914	8.08284	8.21426	8.3558	8.48373	8.46851	0.539404	0.0362097
NM_008645	Mug1	3.68553	3.63172	3.63339	3.76046	3.86075	3.82825	3.03039	0.0119859
NM_054071	Fgfrl1	11.3605	11.076	11.4085	11.9843	11.7133	11.8793	0.81538	7.88e-05
NM_016667	Sntb1	8.87287	8.88682	8.75556	9.33174	9.0766	9.17563	0.610918	0.00886489
NM_029541	Arxes1	8.62806	8.60642	8.43537	8.91043	9.11206	8.6895	0.632731	0.0446081
NM_198012	Trim68	8.68086	8.50309	8.5598	9.01382	8.80046	8.84236	0.546732	0.036138
NM_133222	Adgrl4	10.1663	10.088	10.2395	10.966	10.4971	10.6434	0.823355	0.00045979
NM_009062	Rgs4	7.26184	7.24702	7.57366	7.64697	7.70214	7.79897	0.790017	0.0429183
NM_008261	Hnf4a	3.05465	3.05357	3.07193	3.10829	3.29201	3.18576	4.7419	0.0133098
NM_015731	Atp9a	11.3038	11.22	11.3908	11.8357	11.7498	11.757	0.675869	4.78e-06
NM_001286785	Magi1	9.23247	9.14103	9.20099	10.0247	9.27808	9.50792	0.735948	0.0486321
NR_152189	Gm10687	8.07095	7.99331	7.89825	8.48055	8.36543	8.21168	0.723473	0.0100708
NM_001348095	Apoa5	3.65255	3.63263	3.65187	3.71536	3.88895	3.938	4.36512	0.00151116
NM_008745	Ntrk2	10.9891	10.8944	10.8685	11.7821	11.4177	11.1299	0.799571	0.00330658
NM_024406	Fabp4	16.7511	16.4728	16.5392	17.0242	17.1606	16.7907	0.557627	0.0108401
NM_001109040	Kif21a	8.10674	8.00845	8.0242	8.61901	8.307	8.36223	0.756199	0.00712167
NM_139306	Acer2	9.98355	9.70927	9.84539	10.7341	10.2654	10.6995	1.10595	7.35e-06
NM_008957	Ptch1	8.50864	8.49835	8.60935	9.00232	8.75148	8.84864	0.591801	0.0169432
NM_023737	Ehhadh	8.67003	8.73887	8.85185	9.64828	9.26013	9.34365	1.12975	3.18e-06
NM_172961	Abat	9.5497	9.3844	9.46517	10.3775	9.77223	9.87684	0.894129	0.00283175
NM_011979	Vnn3	7.78626	7.77483	7.64941	8.26888	8.17461	8.42012	1.12481	1.16e-05
NM_001033167	Slc22a23	7.89914	7.83889	8.03546	8.37168	8.19593	8.24286	0.688937	0.0128004
NM_001012765	Adcy5	11.4472	11.2784	11.4555	12.3411	11.5837	11.9571	0.857218	0.00360549
NR_153844	Gm4876	6.39123	6.19072	6.42763	6.74974	6.74523	6.51503	1.09064	0.0296015
NM_021432	Nap1l5	5.25717	5.27452	5.22392	5.57372	5.39559	5.43003	1.23917	0.0444622
NM_144853	Cyyr1	8.11031	7.90884	7.91668	8.84437	8.11406	8.48656	1.03223	0.0105144
NM_146214	Tat	4.19707	4.16546	4.16027	4.22521	4.45558	4.57761	3.04401	0.00357559
NM_025980	Nrarp	7.82281	7.78757	7.97736	8.09887	8.34893	8.37648	0.834745	0.00462556
NM_145532	Mall	7.16572	7.00441	7.10676	7.47304	7.52237	7.30517	0.856265	0.0120909
NR_152217	A030001D20Rik	8.05616	7.94029	7.96082	8.40315	8.12818	8.42124	0.667689	0.0266245
NM_001243857	Fam124a	9.41853	9.21168	9.48324	9.76806	9.7137	9.96337	0.7039	0.00251379
NR_104310	Akap1	9.99488	9.97212	10.0307	10.6317	10.2195	10.4115	0.655608	0.00377486
NM_007382	Acadm	12.5315	12.3048	12.4471	12.9149	12.9204	12.6652	0.568368	0.00324529
NM_016745	Atp2a3	10.5417	10.5145	10.9443	11.4036	10.9568	11.2251	0.761843	0.00674213
NM_010228	Flt1	10.1759	9.8745	10.3195	10.8786	10.35	10.7204	0.793057	0.0084156
NM_001277928	Lamb3	7.13743	7.26703	7.22651	7.63315	7.36999	7.67823	0.855027	0.0162939
NM_001160711	Cd300lg	11.6599	11.452	11.798	12.4324	11.9566	12.2107	0.804423	0.00088733
NM_172793	Btnl9	9.28728	8.94542	9.065	10.1644	9.19274	9.87073	1.1227	0.00513841
NM_013654	Ccl7	7.67954	7.59649	7.57678	8.3231	7.88998	7.96657	0.966215	0.00443289
NM_027613	Mmrn1	6.54037	6.51672	6.44338	6.88795	6.93378	6.97856	1.31459	6.66e-05
NM_001012477	Cxcl12	11.1348	10.9862	11.2659	11.9641	11.2313	11.5136	0.679263	0.0388385
NM_008122	Gjc1	8.44535	8.25232	8.28552	8.90091	8.5267	8.81933	0.798406	0.00636144
NM_001355729	Ppfibp1	11.6891	11.4047	11.656	12.3996	11.7098	12.1734	0.759773	0.0101607
NM_008877	Plg	3.22377	3.23848	3.22351	3.30741	3.41341	3.40563	4.93354	0.00533065
NM_145428	Dhrs7b	9.97362	9.8891	9.86612	10.229	10.3419	10.2755	0.568281	0.00060387
NM_001168333	Tinagl1	10.6288	10.4174	10.7447	11.4811	11.1464	11.5328	1.14999	1.2e-07
NM_009868	Cdh5	11.9375	11.9188	12.0624	12.5394	12.319	12.2711	0.572385	0.00171154
NM_009782	Cacna1e	8.6873	8.34506	8.83423	9.61684	8.78317	9.53809	1.22645	0.00360549
NM_173007	Tspan12	10.6679	10.4908	10.6155	11.2516	11.1579	11.119	0.850866	3.32e-08
NM_145974	N4bp3	7.48437	7.60253	7.8209	7.96972	8.04555	8.08204	0.821453	0.01176
NM_013805	Cldn5	9.77569	9.76969	10.0541	10.6144	10.6148	10.6681	1.14116	2.65e-10
NM_026841	Prr32	8.25659	8.01391	8.18933	8.52892	8.72117	8.73524	0.950103	0.00019538
NM_008055	Fzd4	11.5212	11.3274	11.4351	12.1264	11.6442	11.8458	0.650815	0.00604204
NM_007468	Apoa4	4.85884	4.76535	4.80893	4.93495	5.50127	5.45841	4.10696	0.0291165
NM_025877	Slc25a23	9.78992	9.70966	9.78675	10.4242	10.122	10.2058	0.759262	0.00011439
NM_001358359	Nrbp2	9.43313	9.40316	9.30174	9.68806	9.66218	9.87257	0.580904	0.00500956
NM_001162533	Sh3d21	6.32377	6.31719	6.42875	7.03176	6.56867	6.51376	1.18797	0.0341478
NM_020568	Plin4	14.7176	14.5985	14.6533	15.2971	15.0432	14.8251	0.567709	0.0105555
NM_173739	Galnt18	7.47869	7.54809	7.43408	7.96962	7.83426	7.96383	0.957441	0.00023784
NM_008871	Serpine1	12.0851	11.9117	11.6199	12.6315	12.4026	12.912	1.09044	1.78e-05
NM_009247	Serpina1e	4.1479	4.13538	4.21746	4.21285	4.45376	4.59365	3.168	0.00886489
NM_145506	Epb41l5	7.5508	7.42094	7.53136	7.68886	7.8322	7.7986	0.610876	0.0492783
NM_025297	Mecr	9.0412	9.02207	9.06102	9.46928	9.41343	9.20996	0.544886	0.0156357
NM_017391	Slc5a3	10.4993	10.4289	10.2746	11.2039	10.83	10.6245	0.745905	0.00674213
NM_007492	Arx	8.49824	8.19168	8.40173	8.84921	8.96168	8.89339	0.954771	8.6e-05
NM_133189	Cacng7	8.08957	8.04606	8.01007	8.34663	8.40205	8.38698	0.643995	0.00467173
NM_198292	Tex2	10.3909	10.2487	10.3752	11.1501	10.6866	10.66	0.760679	0.00341602
NM_197985	Adipor2	13.0503	12.9454	13.0941	13.7689	13.1723	13.3704	0.5988	0.0259151
NM_025569	Mgst3	10.3518	10.1213	10.1627	10.6125	10.9304	10.8671	0.88259	1.91e-05
NM_009676	Aox1	10.7966	10.6231	10.6383	11.3456	11.2254	10.9696	0.729829	0.00054042
NM_007818	Cyp3a11	3.69786	3.63595	3.67999	3.75679	3.84049	3.86762	2.5541	0.0459374
NM_172118	Myl9	8.83763	8.69688	8.91111	9.01067	9.25498	9.33546	0.663305	0.0115917
NM_145635	Adig	9.4251	9.35682	9.355	9.94424	9.99699	9.68009	0.79612	0.00014234
NM_007376	Pzp	4.10048	4.07091	4.1416	4.22656	4.4132	4.34035	2.88981	0.00441885
NM_001097621	Kif26a	8.48783	8.35753	8.72354	8.97837	8.85387	8.87151	0.65449	0.0228897
NM_009948	Cpt1b	7.60791	7.55156	7.64252	7.93204	7.88182	8.00309	0.732793	0.0052117
NM_010358	Gstm1	12.4311	11.9954	12.588	13.1141	12.7924	13.4523	1.09125	0.00034028
NM_176971	Rab9b	5.43347	5.34487	5.47	5.72082	5.58141	5.64574	1.21543	0.0418861
NM_028306	Hspa12b	9.19786	9.12971	9.20093	9.94279	9.5534	9.79262	0.95968	1.41e-05
NM_173068	Syt7	7.31727	7.23865	7.44745	8.05425	7.50466	7.85903	1.10492	0.00597543
NR_152179	Gm10030	4.88541	4.85065	4.91278	5.1899	4.96143	5.11834	1.48831	0.0453834
NM_016846	Rgl1	10.7042	10.7687	10.8202	11.3219	10.8693	11.2978	0.603505	0.0149243
NM_010755	Maff	8.55543	8.15869	8.49992	9.51931	9.00939	9.22314	1.47056	1.96e-06
NM_013697	Ttr	4.29795	4.2584	4.29663	4.47167	4.67475	4.57316	3.54666	7.08e-05
NM_001360335	Tcfl5	4.81482	4.70777	4.81212	5.00849	5.12562	5.07185	2.26241	0.0030528
NM_015729	Acox1	13.3237	13.0789	13.2137	13.9206	13.6676	13.5177	0.696594	0.00091473
NM_173427	Klhdc7a	10.8885	10.7313	10.7985	11.1949	11.1065	11.2303	0.537812	0.00087466
NM_001347497	Erc2	4.3814	4.31746	4.39559	4.62474	4.60073	4.50779	2.17857	0.0108845
NM_001301367	Hsdl2	11.0419	10.861	10.9159	11.7014	11.2742	11.3553	0.74369	0.0009711
NM_024461	1810037I17Rik	9.34656	9.32658	9.23637	9.67497	9.71878	9.54387	0.554133	0.00505268
NM_001356515	Sult4a1	3.53969	3.53588	3.5216	3.67144	3.58214	3.7763	2.74688	0.0243788
NM_172780	Slc9a6	10.6398	10.5198	10.6493	11.1488	10.9785	10.8767	0.588718	0.00189817
NM_001044751	Hsd11b1	9.86456	9.76151	9.65533	10.4899	10.0671	10.6988	1.03902	0.00015231
NM_173862	Fam83a	8.28776	8.2761	8.33276	8.60422	8.60638	8.62279	0.581155	0.00636144
NM_173788	Npr2	9.8961	9.66775	9.81786	10.2864	10.0113	10.355	0.657881	0.00520981
NM_021877	Hr	10.0325	10.0874	9.72704	10.865	10.6339	10.428	1.04363	3.01e-05
NM_001081230	Map9	7.68813	7.60508	7.67194	8.25864	7.94174	8.12934	0.967203	0.0006317
NM_001042710	Prss57	7.65549	7.53284	7.49873	8.50877	7.83861	8.04262	1.25493	0.00154312
NM_008993	Pxmp2	7.14576	7.10923	7.15288	7.36843	7.54397	7.45175	0.79518	0.00951554
NM_001078649	Tmem134	10.7648	10.7142	10.8889	11.2365	11.1056	11.3986	0.668811	0.00045693
NM_001329989	Rhod	7.13657	7.06051	7.12162	7.48152	7.40191	7.5255	0.903204	0.0019293
NM_054077	Prelp	14.3192	14.136	14.3269	15.0035	14.726	14.7649	0.788517	7.35e-06
NM_080555	Plpp3	11.8185	11.7615	11.8083	12.4533	12.0394	12.1921	0.626157	0.00251379
NM_011082	Pigr	4.0703	4.04768	4.03562	4.12103	4.29011	4.23785	2.08082	0.0296591
NR_033301	Gm5627	7.14096	7.07318	7.16722	7.76618	7.41539	7.55692	1.11447	0.00082385
NM_007607	Car4	9.00787	9.10318	9.11229	9.98122	9.40094	9.59849	0.989804	0.00044983
NM_010006	Cyp2d9	3.14197	3.14081	3.15055	3.22151	3.39923	3.26597	5.77188	0.00324529
NM_001146059	Als2cl	9.22751	9.33927	9.4695	9.90939	9.41952	9.91006	0.667327	0.03348
NM_001311151	Sema3f	8.938	8.85216	8.93667	9.38646	9.12929	9.50754	0.740222	0.00283175
NM_026159	Retsat	10.3065	10.1406	10.4259	10.8538	10.7112	10.5299	0.607249	0.00857233
NM_080289	Grhpr	8.3432	8.20072	8.36373	8.55347	8.6867	8.76115	0.676226	0.00665317
NM_008542	Smad6	8.71961	8.38399	8.65913	9.06842	8.84511	9.27254	0.832297	0.00766906
NM_175836	Sptbn1	14.8839	14.592	14.8826	15.6606	15.0093	15.2338	0.738838	0.00886489
NM_001081106	Cytl1	5.35217	5.40507	5.48349	5.52217	5.92989	5.7215	1.63251	0.015452
NM_153100	Rtp3	6.45563	6.48543	6.74343	7.00508	6.92902	6.9617	1.16882	0.00651199
NM_010728	Lox	12.1353	11.777	11.8846	12.6051	12.4363	12.0364	0.618228	0.0347861
NM_021469	Dysf	9.34586	9.3277	9.32554	10.3215	9.58713	9.8373	0.983816	0.00189692
NM_033327	Zfp423	9.73178	9.70415	9.65955	10.3024	10.0505	10.0193	0.668093	0.0010065
NR_073028	4732471J01Rik	11.1017	11.0513	11.1033	11.6793	11.5696	11.4668	0.70178	4.78e-06
NM_001047159	Net1	10.7487	10.5034	10.664	11.0094	10.9921	11.6137	0.87085	0.00357559
NM_007473	Aqp7	11.7001	11.3745	11.8123	12.7143	12.1867	12.4016	1.13938	7.43e-06
NM_029948	Pramef12	6.81159	6.69792	6.66836	7.17277	7.0736	6.91518	0.936596	0.0163641
NM_177788	Exoc3l	6.68142	6.65416	6.67782	6.94391	6.84898	6.95901	0.734499	0.0464696
NM_001204959	Retn	10.3645	10.6861	10.0556	11.181	11.0809	10.5287	0.829139	0.0244079
NM_001039723	Tmem120b	10.0513	9.875	10.2283	10.9121	10.5163	10.7141	0.991661	2.72e-05
NM_080644	Cacng5	3.90447	3.87456	3.84395	4.00196	4.08996	4.05278	2.57403	0.0129134
NM_001081064	Pdzd2	10.9585	10.8021	11.051	11.5881	11.2448	11.2891	0.637809	0.00443289
NM_027884	Tns1	14.3752	14.1883	14.4491	15.1045	14.7451	14.7537	0.73802	0.00046474
NM_008681	Ndrg1	10.9575	10.846	11.0138	11.3808	11.3495	11.2207	0.54555	0.00124671
NM_010706	Lgals4	8.78483	8.58691	8.676	9.15156	8.79681	9.15199	0.624841	0.0361578
NM_010111	Efnb2	8.24309	8.13203	8.28341	8.62781	8.45146	8.48779	0.573744	0.0286905
NM_001290745	Nckap1	11.3294	11.2168	11.192	11.8099	11.5397	11.539	0.555839	0.00454654
NM_001369211	Tnc	8.86732	8.56458	8.77002	9.28754	9.32706	8.92938	0.775519	0.00968129
NM_001356588	Crtac1	9.41296	9.02621	9.30713	9.60129	9.94735	10.0003	0.957991	0.00054042
NM_018882	Adgrg1	10.3935	10.4928	10.4738	11.009	10.9313	10.9183	0.73397	2.47e-07
NM_001320300	Mmp28	9.08361	9.00784	9.10798	9.50095	9.20454	9.74891	0.720795	0.0144484
NM_001081142	Kcnq4	8.16271	7.96088	8.06356	8.43774	8.31006	8.45196	0.653039	0.0137181
NM_010719	Lipe	13.7621	13.7194	13.7947	14.3584	14.2981	14.1905	0.72342	3.7e-08
NM_001136061	Ednrb	10.063	9.6943	9.96831	10.6728	10.174	10.5164	0.836236	0.00292048
NM_026185	Abhd15	8.95773	8.90856	8.92822	9.36288	9.16735	9.46376	0.680022	0.00241548
NM_008630	Mt2	10.8397	10.5437	10.4473	11.2229	11.345	10.7399	0.739527	0.0178363
NM_001025381	Gpr17	8.19712	8.13762	8.04947	8.60544	8.30936	8.51876	0.6784	0.0164054
NM_008976	Ptpn14	10.1227	9.93936	10.1976	10.7645	10.3342	10.5979	0.730387	0.00304969
NM_178799	Acad12	7.37856	7.17781	7.47554	7.91962	7.6828	7.92097	1.11481	0.00102165
NM_001287101	Npnt	5.01655	5.00967	4.97481	5.30458	5.10187	5.27912	1.52772	0.0221997
NM_009954	Bcar1	8.96286	8.70159	8.99774	9.39816	9.07433	9.32186	0.636053	0.029038
NM_021423	Shank3	10.5402	10.3941	10.5852	11.3258	10.5894	10.9576	0.713603	0.0258207
NM_177566	Arhgef15	8.977	8.90057	9.1801	9.51001	9.2632	9.38362	0.604106	0.019027
NM_010344	Gsr	9.88801	9.79647	9.87086	10.2939	10.1561	10.2306	0.57536	0.00062205
NM_172647	F11r	9.55206	9.56747	9.4904	9.88075	9.84516	9.98577	0.578868	0.00097525
NM_013912	Apln	6.90857	6.93076	7.02349	7.49402	7.18364	7.21079	0.909502	0.0181167
NM_025735	Map1lc3a	10.9966	10.8157	10.973	11.2792	11.4477	11.3865	0.637737	0.00014592
NM_145963	Kcnj14	7.14366	7.27149	7.08722	7.46055	7.55259	7.37184	0.72085	0.0418987
NM_133653	Mat1a	5.63621	5.50897	5.65851	5.91176	6.58351	6.50548	3.3436	3.75e-07
NM_001010836	Ppp1r13l	7.87425	7.75764	7.86753	8.35161	8.08766	8.27306	0.826482	0.00266655
NM_007412	Gpr182	7.48542	7.56044	7.72396	7.98984	7.89592	8.11711	0.877293	0.00428326
NM_012026	Arhgef28	9.19464	9.09328	9.15776	9.8686	9.62517	9.50938	0.854989	0.00012939
NM_001012322	Sctr	6.28343	6.30728	6.34984	6.87455	6.30296	6.82788	1.24028	0.0390279
NM_027514	Pvr	9.10936	9.01455	9.16606	9.64889	9.34594	9.62634	0.736053	0.00146947
NM_001362990	Pkp4	10.3106	10.1194	10.3879	10.7914	10.4304	10.6772	0.542578	0.0304025
NM_009675	Aoc3	13.7583	13.6172	13.7536	14.3039	14.1112	14.1564	0.663761	1.41e-05
NM_026672	Gstm7	5.59964	5.4774	5.43939	5.70053	5.92421	5.69803	1.33147	0.0343492
NM_173347	Prune1	9.63853	9.48187	9.64616	10.1319	9.77862	9.93935	0.575005	0.017693
NM_011894	Sh3bp5	9.93967	9.78895	9.98714	10.3475	10.1001	10.4043	0.583653	0.00962155
NR_028142	Pnpla2	14.2294	14.0863	14.3441	14.9679	14.7514	14.671	0.795265	1.59e-05
NM_028030	Rbpms2	7.4782	7.55541	7.52067	7.9112	7.87426	7.69293	0.690691	0.0227094
NR_002688	Gm13363	7.4522	7.51909	7.26245	7.95082	7.82384	7.70781	0.928764	0.00513568
NM_178405	Atp1a2	13.2344	13.174	13.2113	13.83	13.6968	13.3332	0.596552	0.00895339
NM_007686	Cfi	6.21024	5.9915	6.08335	6.23993	7.29133	6.80578	2.41614	0.00032981
NM_001291915	Cfd	11.5086	11.7914	11.5431	12.0502	12.1824	12.5079	0.90431	8.6e-05
NM_031258	Chrdl1	10.7228	10.421	10.7425	11.6472	10.833	11.4278	1.0316	0.00137743
NM_007950	Ereg	4.37567	4.32696	4.36539	4.61708	4.71794	4.3982	2.29847	0.0167669
NM_001271402	Ephx2	12.0242	11.6625	11.9202	13.034	12.4999	12.2173	1.05682	0.00068049
NM_011898	Spry4	9.23824	9.072	9.15537	9.77381	9.32549	9.98871	0.9193	0.00324529
NM_001290682	Kcnc3	6.29421	6.29817	6.45297	6.88867	6.66471	6.8967	1.50173	0.00020047
NM_001356552	Chst1	10.4374	10.3807	10.6443	10.8801	11.0889	11.0382	0.751644	9.74e-05
NM_009027	Rasgrf2	9.2895	9.17241	9.31684	9.68543	9.43802	9.65873	0.54672	0.0166812
NM_172621	Clic5	8.50971	8.58277	8.55352	8.95444	8.74296	9.02479	0.646361	0.00842315
NM_009693	Apob	5.14261	5.16627	5.22604	5.39546	5.85553	5.63153	2.72808	3.83e-05
NM_176933	Dusp4	7.99458	7.96429	8.14438	8.57611	8.23384	8.53001	0.810296	0.00689996
NM_026772	Cdc42ep2	8.64482	8.58633	8.8113	8.99611	8.8895	9.11331	0.554806	0.036092
NM_001034964	Sorbs1	13.9993	13.7081	13.9229	14.704	14.3247	14.3448	0.808786	0.00018212
NM_080643	Caskin2	9.49219	9.46915	9.59231	10.186	9.79377	9.94502	0.731605	0.00163536
NM_029357	Pcdh1	8.84437	8.8473	8.92435	9.54991	9.22032	9.23841	0.795091	0.00088905
NM_007568	Btc	8.46022	8.20008	8.52817	9.16718	8.93732	8.96923	1.10479	2.18e-05

## Sheet: DownRegulated
Transcript/RepeatID	Annotation/Divergence	WT-1	WT-2	WT-3	KO-1	KO-2	KO-3	Log2 Fold Change	adj. p-value
NM_021560	Bhlhe22	4.38287	4.45288	4.46098	4.24453	4.30408	4.26612	-1.69936	0.0495361
NM_011171	Procr	8.5004	8.5622	8.35815	8.23423	8.17831	8.13923	-0.557562	0.033954
NM_001370857	Adh6b	5.24264	5.15886	4.93974	4.77655	4.88926	4.79864	-2.19578	0.00607243
NM_001001495	Tnip3	9.25774	9.40626	9.37824	8.9893	9.11297	8.88856	-0.580155	0.00984446
NM_153118	Fnbp1l	10.3872	10.5914	10.4672	9.97045	10.0106	10.0604	-0.710024	2.62e-05
NM_007753	Cpa3	10.0124	9.90746	9.60753	8.93728	9.01233	9.2864	-1.22723	1.96e-06
NM_175362	Card11	9.75451	10.2306	9.92932	9.58891	9.25785	9.73475	-0.693164	0.0388385
NM_021360	Neurl1a	5.57234	5.7471	5.46912	5.27782	5.40412	5.3321	-1.41138	0.0323356
NM_175531	Mrgprb2	6.1733	6.17131	6.02839	5.85528	5.72191	5.93125	-1.18895	0.0324385
NM_011408	Slfn2	10.9302	11.221	10.8317	10.4476	10.7119	10.6571	-0.578035	0.0204427
NM_011691	Vav1	10.0838	10.3388	10.1348	9.77587	9.77673	9.95464	-0.540483	0.0143862
NM_175688	Gpr141b	6.19569	6.58519	6.28991	6.01032	5.86628	5.99694	-1.5597	0.00314036
NM_020008	Clec7a	11.4828	11.8762	11.3545	10.9373	11.0312	10.8948	-0.914519	8.95e-05
NM_177343	Camk1d	10.2226	10.572	10.1179	9.93398	9.87797	10.0026	-0.580766	0.0285704
NM_001162414	Nlrp1b	7.67539	8.0713	7.53371	7.49462	7.17394	7.328	-1.00397	0.0259151
NM_011369	Shcbp1	6.32424	6.23022	6.31522	5.99491	6.08861	5.99538	-1.00755	0.0239028
NM_001168615	Tifab	9.51083	9.94304	9.48672	9.3296	9.24991	9.12942	-0.689371	0.0193483
NM_133851	Nusap1	8.03591	8.06321	8.06429	7.50743	7.83665	7.70841	-0.758738	0.0177811
NM_001160378	Tent5a	10.8982	11.057	10.8492	10.6057	10.519	10.5713	-0.546517	0.00154469
NR_151497	Cxcl16	9.97384	10.3545	9.98081	9.2003	9.80961	9.73691	-0.777987	0.0304025
NM_010185	Fcer1g	12.1098	12.3241	12.1023	11.5726	11.9502	11.7491	-0.585242	0.00863717
NM_001111279	Wdfy1	9.81328	9.76338	9.69776	9.65682	9.22877	9.11608	-0.63587	0.0498511
NM_015811	Rgs1	11.6694	11.3871	11.2432	11.0874	11.084	10.8374	-0.63002	0.00991488
NM_172779	Ints6l	9.88169	9.99162	9.838	9.43375	9.427	9.44917	-0.74054	9.55e-06
NM_009520	Wnt2b	8.01153	8.16663	7.98928	7.21966	7.46984	7.8225	-1.11245	0.0124529
NM_022881	Rgs18	9.55441	9.35129	9.41466	8.88516	9.12663	8.75316	-0.846348	0.00089669
NM_001310841	Cadm1	11.832	11.8697	11.7387	11.2691	11.4128	11.1234	-0.7689	1.16e-05
NM_026724	Rpl34	9.57053	9.7076	9.43676	6.79979	6.86958	6.86097	-5.74156	6.46e-122
NM_010186	Fcgr1	10.4076	10.8094	10.3918	9.8862	10.0552	9.95262	-0.882723	0.0001818
NM_145827	Nlrp3	6.35782	6.7121	6.27605	6.2003	6.1401	6.08421	-1.14586	0.0429183
NM_001286037	Ncf1	11.0487	11.1451	11.0307	10.5545	10.7865	10.6904	-0.575449	0.00115614
NM_008863	Pkib	8.70121	9.04052	8.59358	8.12037	8.37642	8.21701	-1.00973	0.00097525
NM_001013779	Aim2	8.47846	8.80521	8.77321	8.29068	8.27945	8.43266	-0.659486	0.0241886
NM_001130419	Hpca	6.53696	6.54479	6.34918	6.10548	6.16416	6.07238	-1.32053	0.00164338
NM_205819	Tlr11	5.5693	6.64139	5.83718	5.55689	5.57916	5.70675	-1.97415	0.0399788
NM_001080814	Fat3	9.3592	9.23301	9.30374	8.64479	8.93409	8.54129	-0.983034	0.0001245
NM_146023	Evi2	11.2352	11.5569	11.2631	10.8493	10.9093	10.8857	-0.692511	0.00033423
NM_009811	Casp6	8.01568	8.16442	8.02211	7.27129	7.31717	7.10875	-1.84669	1.25e-12
NM_177909	Slc9a9	9.50301	9.82441	9.5953	9.14337	9.3165	9.38324	-0.585413	0.0239967
NM_019568	Cxcl14	9.33098	9.14669	9.06463	8.60386	8.96813	8.6861	-0.719756	0.0131272
NM_001347213	Osbpl3	8.82311	9.02796	8.96399	8.46479	8.65197	8.73402	-0.560785	0.0429183
NM_026960	Gsdmd	9.82393	10.2048	9.84224	9.50136	9.51396	9.71559	-0.609039	0.0259079
NM_033608	Igsf9	8.06281	8.15858	8.0786	7.72201	7.7112	7.73382	-0.790701	0.00082448
NM_029617	Knl1	7.36906	7.50133	7.2716	7.05535	7.11947	7.03376	-0.79511	0.019027
NM_201353	Slc6a7	8.15673	8.06204	8.06788	7.81792	7.8157	7.83589	-0.564391	0.0291165
NM_198617	Tspyl3	7.16124	7.16425	7.22777	6.87004	6.76458	6.97647	-0.839133	0.0203278
NM_144539	Slamf7	10.4472	10.9407	10.3722	10.1529	10.0343	10.124	-0.76442	0.00650637
NM_011426	Siglec1	11.5556	11.9922	11.7089	11.3626	11.1569	11.3859	-0.655591	0.00521247
NR_040616	A130077B15Rik	4.662	4.79324	4.65106	4.48256	4.4801	4.54251	-1.8438	0.0191825
NM_001081280	Nlrc3	8.28139	8.33155	8.10275	7.76836	7.65215	7.92993	-0.920453	0.00198195
NM_016894	Ramp1	7.57559	7.80682	7.47894	7.26656	7.37486	7.30339	-0.733871	0.0456363
NM_021278	Tmsb4x	15.2691	15.4414	15.1864	14.5087	15.1484	14.8954	-0.579718	0.0495857
NM_009915	Ccr2	9.89488	10.7956	10.1108	9.77014	9.53045	9.68767	-1.01921	0.00618432
NM_175013	Pgm5	9.96639	9.83943	9.80943	9.48057	9.55525	9.22293	-0.70311	0.00248177
NM_001166493	Rasgrp3	10.4394	10.2995	10.3488	9.94973	10.009	10.0594	-0.541012	0.00145821
NM_001347225	Ipcef1	6.9254	7.26396	7.01895	6.41078	6.65294	6.81677	-1.24102	0.0195256
NM_010576	Itga4	10.5764	11.1158	10.7279	10.3218	10.1557	10.4798	-0.743121	0.00886489
NM_001033308	Themis2	10.2159	10.8902	10.4009	10.0585	9.94894	10.0265	-0.791957	0.00910453
NR_033581	Adh6-ps1	3.34936	3.26401	3.42467	3.18497	3.18329	3.18436	-6.79858	0.0002839
NM_011226	Rab19	6.27779	6.40073	6.28415	6.08543	6.04653	6.06526	-0.968832	0.0252321
NM_011623	Top2a	9.73903	9.95708	9.86673	9.39567	9.51801	9.38664	-0.668715	0.00063462
NM_027402	Fndc5	7.88912	7.95128	7.77894	7.26965	7.45624	7.42894	-1.08905	0.0001264
NM_010780	Cma1	10.0025	9.94819	9.59115	8.91723	9.25609	9.21146	-1.15564	1.32e-05
NM_007442	Alx4	6.75214	6.57241	6.43703	6.35102	6.3324	6.24536	-0.952582	0.0499803
NM_017372	Lyz2	15.1384	15.4947	15.1339	14.6332	14.9787	14.8391	-0.606815	0.0102773
NM_010615	Kif11	8.22583	8.36151	8.24687	7.9433	8.05052	7.94327	-0.594778	0.0227154
NM_001037859	Csf1r	13.7284	13.8827	13.6845	13.2566	13.5033	13.3506	-0.543324	0.0025375
NM_028595	Ms4a6c	10.0059	10.3604	9.95197	9.49559	9.84102	9.66868	-0.685449	0.0156504
NM_001357573	Zranb3	11.7923	11.4264	11.6366	10.949	11.3596	11.0456	-0.709037	0.00485331
NM_145437	Cd300ld	11.6744	11.4071	11.4084	11.0631	11.189	11.1297	-0.538102	0.00561035
NM_052994	Spock2	8.99944	8.90439	8.3013	7.97721	8.36672	8.40737	-0.923806	0.0434918
NM_025557	Pcp4l1	9.71349	9.27032	9.42835	9.03383	9.26137	9.02957	-0.609568	0.0476892
NM_001033711	Evi2a	11.0831	11.2926	11.1583	10.6358	10.8656	10.6563	-0.664233	0.00046474
NM_183046	Kif20b	7.38179	7.28257	7.28129	7.09133	7.05369	6.9276	-0.745359	0.0312672
NM_001276445	Tlr1	9.93649	10.2418	9.94587	9.30201	9.60726	9.75793	-0.744657	0.00927294
NM_001177319	Tfpi	8.87559	8.7919	8.8488	8.57628	8.57494	8.43297	-0.552694	0.0148201
NM_016911	Srpx	9.39527	9.28984	9.17104	8.78385	8.85677	8.77947	-0.815196	5.13e-05
NM_009791	Aspm	7.77319	7.84071	7.67955	7.39593	7.41767	7.47111	-0.765144	0.00628336
NM_010184	Fcer1a	6.88193	6.93526	6.60274	6.20321	6.42208	6.18321	-1.74493	0.00022336
NM_001136079	Ptger4	9.50351	9.5757	9.58969	9.095	9.21791	9.34114	-0.542915	0.0122733
NM_001033435	Milr1	8.70647	8.77763	8.54144	8.27818	8.36201	8.3013	-0.674072	0.00544218
NM_001291892	Lilr4b	11.3615	11.2738	11.2035	11.0636	10.7915	10.6896	-0.610081	0.00544218
NM_001005508	Arhgap30	11.6168	11.7761	11.5876	11.3049	11.1578	11.3485	-0.556734	0.00169775
NM_023835	Trim12a	8.25504	8.61155	8.39368	8.11384	8.00608	8.0806	-0.701435	0.0183746
NM_010721	Lmnb1	8.69211	8.96719	8.78299	8.34303	8.46778	8.6127	-0.610581	0.0376634
NM_177081	Ptpn7	9.81688	10.0069	9.84634	9.53156	9.55358	9.49566	-0.580345	0.00200325
NM_001177956	Gpm6b	10.0171	9.96321	10.0902	9.55193	9.6555	9.55309	-0.680888	6.07e-05
NM_025961	Gatm	9.92509	10.1619	9.89211	9.4947	9.66886	9.65294	-0.610317	0.00599592
NM_027836	Ms4a7	11.2391	11.1621	11.0442	10.3943	10.8528	10.7165	-0.698766	0.0038685
NM_178372	Prss34	5.33494	5.3431	5.15153	5.05186	4.98794	5.04466	-1.63663	0.011881
NM_134158	Cd300c2	10.7603	10.7176	10.7166	10.3382	10.4059	10.3052	-0.564926	0.00013819
NM_133212	Tlr8	11.6619	11.8935	11.6265	11.4381	11.2795	11.2848	-0.565678	0.00341708
NM_009777	C1qb	13.9828	14.3939	13.9797	13.3009	13.847	13.728	-0.670348	0.0239028
NM_178610	Krr1	10.4061	10.3229	10.2743	9.87869	10.1091	9.8194	-0.596417	0.0048586
NM_009856	Cd83	11.1667	11.4648	11.0535	10.5808	10.9998	10.7514	-0.653212	0.0168552
NM_028977	Lrrc17	8.92375	8.94639	8.71005	8.458	8.57819	8.39229	-0.690898	0.00612637
NM_001358619	Smarca1	5.73664	5.78357	5.71305	5.52325	5.56649	5.50655	-1.04739	0.0480465
NM_019920	Lamtor3	9.07928	8.94439	9.00388	8.74393	8.60205	8.74234	-0.544427	0.0156482
NM_001368621	Adamtsl1	8.13683	8.3559	8.04442	7.83387	7.74217	7.91822	-0.719925	0.0219346
NM_009061	Rgs2	10.7684	10.9388	10.8428	10.1337	10.7511	10.2421	-0.651154	0.0432847
NM_011377	Sim2	3.28222	3.33414	3.25712	3.14305	3.15774	3.14248	-4.83921	0.00617356
NM_019737	B4galt6	11.1816	11.1415	11.2334	10.7024	10.8678	10.7313	-0.60475	0.0001245
NM_026412	Knstrn	7.44283	7.6438	7.54219	7.08158	7.39608	7.12393	-0.804586	0.0491314
NM_011815	Fyb	11.6969	11.9054	11.6587	11.1169	11.1426	11.2061	-0.861116	5.73e-08
NR_130973	H19	6.25027	5.85624	6.22757	5.72786	5.88839	5.79733	-1.31829	0.0426757
NR_046048	Gm10677	7.84962	7.93326	7.87003	7.61169	7.63101	7.64619	-0.554563	0.0460549
NM_177782	Prex1	11.0721	11.4269	11.1237	10.8049	10.7785	10.9433	-0.541928	0.0168552
NM_001044740	Slc7a2	8.48293	8.81847	8.56285	7.90232	8.39776	8.22352	-0.813849	0.0337435
NM_010846	Mx1	6.90415	7.6657	7.43463	6.96134	6.93352	6.70755	-1.2894	0.0219697
NM_205810	Mrgprb1	7.89338	7.90518	7.52084	7.25523	7.17242	7.31655	-1.23633	0.00030114
NM_010779	Mcpt4	10.1187	9.97651	9.74634	8.94553	9.32605	9.35935	-1.1583	1.78e-05
NM_008353	Il12rb1	4.66671	5.23962	4.74329	4.61731	4.60411	4.61252	-2.37622	0.0169432
NM_014194	Klra7	3.80609	3.89804	3.90295	3.71921	3.73756	3.74989	-2.14364	0.0448169
NM_153553	Npas4	8.55025	8.78587	8.62256	8.30679	8.23686	8.26452	-0.720536	0.00265402
NM_010871	Naip6	8.57515	8.71285	8.38842	8.24278	8.04603	8.15579	-0.7867	0.0052544
NM_001042421	Kntc1	7.03254	7.10503	7.04807	6.82699	6.78819	6.58036	-0.915621	0.0231934
NM_015759	Fgd3	8.90344	9.09631	8.93746	8.63886	8.54506	8.71635	-0.608182	0.0101113
NM_173762	Cenpe	8.04965	8.20656	8.29968	7.77928	7.77793	7.65215	-0.930241	0.00055876
NM_010658	Mafb	12.9813	12.9761	12.9607	12.3883	12.5137	12.5466	-0.67899	3.55e-07
NM_008982	Ptprj	10.9377	11.2988	11.0196	10.6853	10.6905	10.7353	-0.571486	0.00674213
NM_007739	Col8a1	10.1546	9.44726	9.97935	9.30895	9.58317	9.15097	-0.845027	0.0227154
NM_029612	Slamf9	9.79293	10.2722	9.71764	9.21622	9.60094	9.15133	-0.966138	0.00423571
NM_010620	Kif15	7.29232	7.43525	7.16341	6.93908	7.01185	6.85177	-0.957361	0.00834133
NM_007807	Cybb	12.7351	13.0551	12.6725	12.3159	12.4055	12.2939	-0.688742	0.00060387
NM_033374	Dock2	12.0212	12.2562	12.1291	11.7816	11.7159	11.7584	-0.54629	0.00073431
NM_013834	Sfrp1	10.0687	10.2528	9.87236	9.36895	9.87657	9.48273	-0.739464	0.0193617
NM_199311	Clec4a1	9.83352	10.5162	9.85714	9.33937	9.63084	9.68858	-0.855188	0.0197143
NM_021545	Naip7	7.89578	7.95382	7.69501	7.6298	7.33637	7.40088	-0.866071	0.0152126
NM_031187	Tpsab1	5.68105	5.69544	5.4755	5.27142	5.2815	5.30306	-1.87363	0.00066694
NM_001025602	Il1rl1	9.15483	9.19205	8.97329	8.4329	8.6888	8.63973	-0.899498	0.00018212
NM_001301412	Smc2	9.0838	9.20986	9.10492	8.86226	8.76441	8.76531	-0.576266	0.00520981
NM_177686	Clec12a	12.0632	12.3437	11.886	11.2305	11.6793	11.3158	-0.971565	0.00016475
NM_029495	Epsti1	8.88342	9.52026	9.01995	8.56561	8.69311	8.8096	-0.825504	0.0233339
NM_177715	Kctd12	12.4433	12.9751	12.5606	12.204	12.2066	12.2703	-0.636302	0.00988104
NM_172578	Mis18bp1	7.26106	7.31502	7.44701	6.9395	6.95435	7.02974	-0.952472	0.00292048
NM_010422	Hexb	12.5943	12.5673	12.456	11.936	12.3111	12.1463	-0.558496	0.00677901
NM_001190310	Clec4b1	8.4317	8.72895	8.18888	7.79958	8.10816	8.0428	-0.927014	0.0133705
NM_001097623	Trerf1	10.1371	10.3123	10.2671	9.99253	9.76703	9.82438	-0.574973	0.0046124
NM_181545	Slfn8	9.21945	9.65051	9.31798	9.105	8.94297	9.10732	-0.590811	0.0492783
NM_001167923	Col6a5	12.2151	12.5959	12.222	11.8046	12.1739	11.7695	-0.599461	0.0324385
NM_207244	Cd200r4	8.25798	8.17713	8.12081	7.99715	7.88486	7.81865	-0.575065	0.0441974
NM_001136073	Nfatc2	9.94582	10.3276	10.0131	9.67861	9.80465	9.73674	-0.566682	0.0233257
NM_172775	Plxnb1	8.60908	8.43951	8.31875	8.07806	8.13455	8.07243	-0.705575	0.00818083
NM_013800	Barx2	3.98119	4.06083	3.99269	3.85625	3.89562	3.81987	-2.22428	0.048987
NM_172693	Galnt12	8.65233	8.58495	8.84744	8.29786	8.33825	8.43025	-0.630674	0.0162397
NM_001024230	Gm5431	7.36781	7.75028	7.46443	7.26639	7.09732	7.14211	-0.892508	0.0226133
NM_001357362	Pak1	9.64094	9.70182	9.6004	9.20901	9.43123	9.11943	-0.623799	0.00684568
NM_001302637	Cacna1d	9.31351	9.53052	9.28639	8.89348	9.10763	9.0025	-0.627104	0.00910453
NM_008348	Il10ra	10.6849	11.1804	10.7754	10.36	10.3117	10.5416	-0.724867	0.00600053
NM_019992	Stap1	9.90991	9.74965	9.78186	9.25922	9.2859	9.12299	-0.945236	1.56e-07
NM_011932	Dapp1	8.66107	8.87075	8.6179	8.1956	8.21722	8.36707	-0.848	0.00076065
NM_001081009	Parp8	8.83661	9.09576	8.83084	8.51356	8.49032	8.65551	-0.659811	0.0118432
NM_001170333	Clec4a2	10.4755	10.6844	10.351	9.76238	10.2765	10.032	-0.703983	0.0152126
NM_001025568	Pde1c	4.5696	4.58621	4.71924	4.46771	4.41578	4.41442	-1.85482	0.0215852
NM_007574	C1qc	13.7898	14.1278	13.7541	13.062	13.563	13.5079	-0.695153	0.0110536
NM_172463	Sned1	9.15824	9.0931	8.87727	8.84014	8.25044	8.55057	-0.827705	0.0238734
NM_201518	Flrt2	10.6973	10.5808	10.4912	10.0681	9.8899	10.3632	-0.700721	0.00650637
NM_011859	Osr1	9.30898	9.4903	9.25836	8.94326	9.01314	9.12159	-0.551339	0.0207172
NM_011582	Thbs4	5.02121	4.4734	4.508	4.35269	4.42326	4.35006	-3.04732	0.00618432
NM_010781	Tpsb2	10.5086	10.3105	10.0975	9.38399	9.61364	9.79427	-1.08617	2.37e-05
NM_007873	Doc2b	7.9633	7.8219	7.84373	7.36064	7.59594	7.53544	-0.827491	0.00696634
NM_008440	Kif1a	7.848	7.84934	7.80107	7.37217	7.25311	7.58753	-0.9392	0.0048524
NM_001347372	Eya4	8.65395	8.56167	8.64509	8.28078	8.24372	8.01358	-0.815862	0.00154312
NM_001039934	Map2	8.21348	8.5413	8.42019	7.6159	7.93102	7.45662	-1.42625	6.82e-05
NM_001110320	Cd72	10.8158	10.9198	10.7041	9.86243	10.1806	10.1766	-1.09111	5.73e-08
NM_023294	Ndc80	7.08418	7.15161	6.97519	6.7477	6.78779	6.80014	-0.824003	0.019027
NM_019779	Cyp11a1	5.23333	5.23677	5.22755	5.02069	5.03675	4.98324	-1.44507	0.0148201
NM_009857	Cd8a	6.35224	6.94192	6.36467	6.04188	5.88646	6.34325	-1.61718	0.0429183
NM_008855	Prkcb	10.9855	11.032	11.169	10.6304	10.5933	10.829	-0.547955	0.00512238
NM_001111316	Ptprc	12.2445	12.6106	12.3566	11.9792	11.8191	12.1275	-0.605947	0.00773439
NM_020564	Sult5a1	7.12781	7.16161	7.11634	6.89013	6.91163	6.67518	-0.832452	0.0361661
NM_001170853	Mndal	9.53695	9.98158	9.80662	9.4265	9.251	9.55016	-0.593421	0.0487812
NM_012054	Aoah	7.83651	8.60687	7.9999	7.63957	7.73165	7.81292	-0.955564	0.0482449
NM_009866	Cdh11	9.50334	9.44684	9.20086	8.26645	8.51745	8.99374	-1.27128	0.00064523
NM_001166206	Erv3	4.54149	4.47652	4.33344	4.25815	4.20774	4.22919	-2.51488	0.0048524
NM_007884	Epyc	6.41822	6.34425	6.53726	5.75375	5.96266	5.77122	-2.40265	2.05e-06
NM_011539	Tbxas1	10.9521	11.2714	10.9162	10.6585	10.6968	10.6093	-0.587791	0.00658208
NM_001355686	Bcl2l14	4.2857	4.77346	4.34069	4.19687	4.19911	4.2488	-2.95217	0.00892944
NM_001081117	Mki67	10.5508	10.6663	10.514	10.196	10.1173	10.0725	-0.673365	3.87e-05
NR_033537	Gm10754	4.30737	4.28511	4.51574	4.16673	4.13273	4.0929	-3.07621	0.00447773
NM_001166210	Myh15	10.1902	10.2614	10.1387	9.37136	9.56472	9.22387	-1.24814	2.14e-10
NM_009807	Casp1	9.93773	10.1642	9.8149	9.53356	9.7034	9.53515	-0.605945	0.0116879
NM_008505	Lmo2	10.9359	10.9735	10.929	10.4297	10.7072	10.5559	-0.551314	0.00330894
NM_001293783	Ddx60	7.74299	8.03807	7.86535	7.51421	7.5401	7.63033	-0.71327	0.0276311
NR_154662	Frem1	5.36059	5.22139	5.19751	5.03944	5.06839	4.93697	-1.60459	0.0262244
NM_010553	Il18rap	6.28841	7.05229	6.38744	6.11065	6.11469	6.30962	-1.47352	0.0390279
NM_001077496	Evi2b	10.9116	11.2524	10.9088	10.5428	10.5763	10.5941	-0.679997	0.0010872
NM_007572	C1qa	13.4605	13.8925	13.4092	12.6233	13.2467	13.1802	-0.771996	0.0162444
NM_001364527	Cilp	11.9325	11.6488	11.4451	10.9033	11.129	10.6512	-1.11899	1.71e-05
NM_001199350	Rpl34-ps1	9.49524	9.6362	9.35607	6.56735	6.54087	6.65392	-7.11422	5.12e-98
NM_011065	Per1	11.3411	11.3422	11.0128	10.8251	10.7465	10.9744	-0.564012	0.0136188
NM_009192	Sla	9.78043	10.3146	9.63284	8.96981	9.47062	9.47538	-0.973731	0.0110157
NM_153408	Neurl3	10.2011	10.3929	10.271	9.7094	9.95824	10.0726	-0.559348	0.0220542
NM_008035	Folr2	11.9693	11.8875	11.8572	11.1509	11.8169	11.3107	-0.626161	0.047105
NM_001370627	Tmem267	8.57887	7.87383	8.86777	7.96478	8.12593	7.76504	-1.05116	0.0498202
NM_172796	Slfn9	7.38795	7.62222	7.48926	7.18711	7.15995	7.00317	-0.944036	0.00545939
NM_025779	Mcub	8.99268	9.06723	8.8583	8.36205	8.52369	8.27013	-1.04322	9.75e-06
NM_001302966	Gm21188	7.39541	7.61765	7.3586	7.06895	7.18218	7.16235	-0.799989	0.0238862
NM_001164049	Pik3cd	10.5836	11.0559	10.7334	10.1984	10.2775	10.6125	-0.635806	0.0385611
NM_008425	Kcnj2	10.0962	10.4191	10.2136	9.8083	9.68856	9.50742	-0.88557	9.33e-05
NM_030707	Fcrls	8.4083	8.50381	8.50924	7.81754	8.21857	8.18148	-0.741599	0.0285856
NM_028608	Glipr1	10.7759	10.7205	10.6227	9.97197	10.3351	10.1232	-0.826044	7.28e-05
NM_018775	Tbc1d8	8.8913	9.27573	9.10834	8.7968	8.70615	8.82371	-0.56115	0.0498202
NM_009873	Cdk6	10.6429	10.6652	10.7287	10.2665	10.4297	10.2141	-0.552991	0.0021326
NM_001081363	Cenpf	7.59225	7.73638	7.60097	7.28028	7.35867	7.10775	-0.920418	0.00544218
NM_026162	Plxdc2	11.5017	11.538	11.2675	11.0237	11.0342	11.064	-0.576866	0.00129759
NM_001311076	Lingo1	5.19779	5.11352	5.25473	4.89004	4.98095	4.9571	-1.69437	0.0102773
NM_011337	Ccl3	7.65284	7.53113	7.49166	7.16393	7.35835	7.21005	-0.747444	0.0274862
NM_010130	Adgre1	13.2779	13.553	13.4089	12.9533	13.1025	12.9676	-0.566138	0.00133148
NM_183264	Tespa1	4.42839	4.52747	4.71964	4.33077	4.38555	4.3781	-1.95894	0.0418928
NM_027715	Otud1	9.03789	9.10605	9.00991	8.56134	8.80207	8.70445	-0.621081	0.00718652
NM_001136068	Klrc1	4.00264	4.27349	4.02357	3.92929	3.91351	3.90049	-2.6789	0.0133705
NM_030612	Nfkbiz	8.8891	9.20798	8.68584	8.36576	8.483	8.64009	-0.79002	0.0191201
NM_010548	Il10	5.23483	5.65869	5.27775	5.13414	5.12137	5.15753	-1.58954	0.0420527
NM_001163608	Plxdc1	10.068	9.84504	10.0599	9.58254	9.68667	9.57727	-0.590696	0.00348864
NM_001267695	Ctss	14.32	14.5631	14.2399	13.9437	14.0078	13.9121	-0.588043	0.00115751
NM_001080820	Cass4	8.573	8.45328	8.50565	8.15354	8.22279	8.1203	-0.656417	0.00442501
NM_008533	Cd180	11.4543	11.8182	11.3731	11.2117	11.0717	10.9836	-0.676937	0.00509383
NM_145636	Il27	3.46609	3.5668	3.47166	3.37712	3.35683	3.39232	-2.67873	0.0361578
NM_011659	Tnfrsf4	5.37893	5.77333	5.60218	5.25386	5.23497	5.40157	-1.60298	0.0367008
NM_153197	Clec4a3	9.80565	10.2364	9.70222	9.24059	9.54544	9.60123	-0.750115	0.0253997
NM_178045	Rassf4	11.8466	12.2143	11.7559	11.4964	11.4262	11.4703	-0.697366	0.00187778
NM_001034868	Mrgprx2	6.43313	6.27695	6.19352	5.99288	5.87242	5.98033	-1.44206	0.00235938
NM_001302681	Lair1	10.7167	11.0255	10.5675	9.98619	10.3465	10.0651	-0.954605	0.00020741
NM_182930	Plekha6	10.0477	9.67538	10.1567	9.37518	9.21813	9.52107	-0.943553	0.00049967
NM_175445	Rassf2	11.6014	11.7137	11.5195	11.2904	11.0577	11.2737	-0.575165	0.00222265
NM_010734	Lst1	7.6228	8.04955	7.64487	7.18066	7.39014	7.37296	-1.07224	0.00576396
NM_008152	Gpr65	9.42441	10.0373	9.27279	8.80525	9.10042	9.03822	-1.04235	0.00472765
NM_013642	Dusp1	11.5151	11.4741	11.0056	10.8754	10.8416	10.997	-0.645159	0.0134391
NM_001037917	Gm6377	7.18455	7.47645	7.03854	6.86235	6.84596	6.89757	-1.01036	0.0151001
NM_001093750	Ptchd1	9.7377	9.62232	9.54522	9.17873	9.28649	9.07587	-0.735194	0.00036772
NM_010745	Ly86	10.6878	11.3599	10.5456	9.86148	10.2767	10.0761	-1.2381	0.0493156
NM_011364	Sh2d1a	3.66454	3.80679	3.73765	3.60833	3.58636	3.59772	-2.47275	0.0283342
NM_033078	Klrk1	6.00923	6.92279	6.07986	5.80257	5.90121	6.00879	-1.81979	0.0252321
NM_001354493	A730046J19Rik	5.16586	5.20628	4.89183	4.77404	4.83467	4.90677	-1.83869	0.0390279
NM_021325	Cd200r1	10.2033	10.095	9.93943	9.8002	9.83016	9.54985	-0.541931	0.0285856
NM_001359272	Rab36	5.69803	5.76119	5.69681	5.44404	5.49486	5.52667	-1.15736	0.0285856
