# Supplementary material for: Caspase‐6 Controls Lipid and Energy Metabolism in Diet‐Induced Obesity
Source: Adv Sci (Weinh). 2026 Apr 13;13(21):e14784. doi: 10.1002/advs.202514784 (PMC13073318; doi:10.1002/advs.202514784)
Supplement: Supplementary file 4 — Supporting File 4: advs73758‐sup‐0003‐Table S3.xlsx. [file ADVS-13-e14784-s005.xlsx]

## Sheet: UpRegulated
Transcript/RepeatID	Annotation/Divergence	WT-1	WT-2	WT-3	KO-1	KO-2	KO-3	Log2 Fold Change	adj. p-value
NM_020333	Slc12a5	5.91902	5.8626	5.99875	6.32103	6.35207	6.36686	0.962406	0.0403684
NM_001033337	Ttc38	9.42602	9.17935	9.47055	9.97576	9.87546	9.90843	0.787234	0.00133873
NM_023525	Cad	9.75089	9.69814	9.82987	10.5711	10.4711	10.3231	0.97378	2.09e-06
NM_011933	Decr2	10.4928	10.019	10.3986	10.9437	10.9318	10.9025	0.832704	0.00299888
NM_008168	Grik5	7.11915	7.43774	7.7068	8.24053	8.26862	8.15473	1.2518	0.00068342
NM_001347508	Irf4	5.98035	6.62784	6.41108	6.88531	6.86203	7.74583	1.63889	0.0190408
NM_178405	Atp1a2	14.6126	14.7883	14.8093	15.2447	15.3216	15.0786	0.640005	0.00514568
NR_110430	Lncenc1	4.18335	4.2992	4.33832	5.21654	4.37787	4.85865	2.44874	0.0188225
NM_019861	Ctsf	9.42182	9.31739	9.43574	9.79929	9.72237	9.82205	0.553481	0.0204641
NR_027829	Gm10638	6.36241	5.97083	6.39295	7.18382	6.65628	6.72845	1.26059	0.0316109
NM_023737	Ehhadh	10.9177	11.0065	11.1408	12.3278	12.1673	11.6677	1.43743	2.56e-07
NM_181752	Gpr135	7.63876	7.52189	7.74587	8.21526	8.04578	8.15785	0.812164	0.00788037
NM_001289668	Sidt2	10.0032	10.2943	10.283	10.6136	10.5594	10.8306	0.652268	0.026081
NM_011390	Slc12a7	9.37348	9.32804	9.5304	10.1454	10.1397	10.2959	1.10091	6.33e-08
NM_001347396	Abcc10	8.02155	8.12466	8.31778	8.77607	8.91631	8.80153	1.01779	9.47e-05
NM_016875	Ybx2	6.82636	6.83694	7.13646	7.82295	7.62779	7.29115	1.15652	0.0080339
NM_019993	Aldh9a1	10.4734	10.3044	10.5691	10.9257	10.9755	10.8012	0.617415	0.0144054
NR_151526	Gm11827	4.9217	5.13668	5.27037	5.48605	5.57345	5.98479	1.68347	0.0258081
NM_001162533	Sh3d21	5.89503	5.96302	6.19065	6.61951	6.54451	6.66351	1.26992	0.00376698
NM_001285885	Zmym6	7.76182	7.90823	7.96328	8.21367	8.62538	8.24052	0.778396	0.0433105
NM_001330291	Fmo1	11.7765	11.4508	11.8475	12.0875	12.066	12.5796	0.762672	0.0403127
NM_028014	Tmem94	9.5617	9.82096	9.91315	10.293	10.3397	10.1758	0.693298	0.0123002
NM_130450	Elovl6	11.2514	10.7603	11.4563	11.9886	12.2455	11.5876	1.0543	0.00924535
NM_146013	Sec14l4	7.85471	7.30726	7.87391	8.33279	8.24014	8.27563	0.917362	0.0333622
NM_008482	Lamb1	9.88758	10.0061	10.1094	10.4101	11.1244	10.5448	1.01107	0.00506339
NM_023663	Ripk4	5.69131	5.79543	6.35666	6.28941	6.76334	6.98711	1.5246	0.0446812
NM_008230	Hdc	6.39003	6.18153	6.5167	7.18178	6.87825	7.02407	1.30689	0.00166511
NM_001256383	Rims2	4.07662	3.9285	4.13036	4.48568	4.55855	4.51362	2.45656	0.00666897
NM_009163	Sgpl1	11.2206	10.9041	11.4936	11.9614	12.0668	11.6667	0.919583	0.00636676
NM_001370803	Dnhd1	6.80349	7.00555	7.26952	7.70296	7.47015	7.50196	0.907679	0.0459835
NM_001081315	Brpf3	9.06477	9.30783	9.46453	9.79665	9.98212	9.63433	0.741953	0.0257153
NR_157369	Pex6	10.6772	10.4446	10.8096	11.2326	11.3978	11.2884	0.894877	0.00016669
NM_001370853	Dcst2	6.37552	6.16643	6.52334	6.8487	6.8	6.83628	0.940503	0.0469895
NM_001369164	Mib2	8.11122	8.2708	8.37061	8.6054	8.9205	8.61101	0.708149	0.0446812
NM_016870	Acsm3	10.2737	9.59746	10.3639	10.8228	10.826	11.0627	1.07814	0.00461449
NM_001360820	Kctd15	8.36525	8.85395	8.75422	9.17102	9.41791	9.3616	0.940832	0.00413739
NM_026988	Ptms	11.9976	11.6	12.0454	12.264	12.3855	12.4499	0.635484	0.0454201
NM_007559	Bmp8b	3.38411	3.36214	3.5462	4.03126	3.83165	3.65368	3.26413	0.0470036
NM_053272	Dhcr24	7.85834	7.75491	8.2756	8.66193	8.8513	8.35544	1.00626	0.0185069
NM_009926	Col11a2	5.19267	5.18824	5.51788	5.94454	6.23046	5.80458	1.85257	0.00248647
NM_001177621	Slc5a6	7.86444	7.77399	8.07253	8.42022	8.64649	8.25702	0.847577	0.0185069
NM_172911	Prag1	7.83334	8.14287	8.34001	8.52432	8.78285	8.63526	0.806574	0.0392968
NM_001301295	Cidec	13.8872	13.7085	14.0851	14.1463	14.4944	14.4529	0.629085	0.0479305
NM_011978	Slc27a2	11.1682	10.8492	11.3271	12.3183	12.557	12.0366	1.61149	4.04e-09
NM_175272	Nav2	7.8806	8.26977	8.21774	9.10558	8.89987	8.51631	1.10263	0.00372039
NM_153574	Fam13a	11.1418	11.0501	11.8315	12.0423	12.8684	12.101	1.35124	0.00387775
NM_013907	Fbxw4	8.18761	8.21917	8.05718	8.55882	8.4792	8.58283	0.591541	0.0495667
NM_001287056	Vegfa	12.0805	12.0002	12.2084	12.4528	12.7177	12.4621	0.607712	0.0185069
NM_010905	Nfia	11.1411	11.0917	11.2938	11.6286	11.6983	11.5657	0.615772	0.00480621
NM_009437	Tst	8.22704	7.80225	8.15276	8.32813	8.77942	9.05966	1.04581	0.0200771
NM_001362711	Slc22a5	9.89901	9.77394	9.89634	10.4354	10.1895	10.1931	0.587109	0.0281644
NR_152882	Mlxipl	10.8853	10.9728	11.4239	11.6855	12.0814	11.6429	0.950467	0.00661308
NM_001243837	C7	5.73443	6.20534	5.86906	6.61449	6.33201	6.65756	1.28511	0.0315961
NM_001081169	Aspg	10.206	9.48146	10.3631	11.655	11.3029	11.0905	1.77355	2.93e-06
NM_001142804	Acss3	10.4006	10.1801	10.369	10.9199	10.6952	10.7969	0.671233	0.00577249
NM_144557	Myrip	5.48417	5.55456	5.35504	5.88681	6.20809	6.57828	1.94883	0.0005652
NM_010259	Gbp2b	5.16598	4.91311	5.09039	7.49944	7.69172	7.74416	7.13405	3.16e-29
NR_156702	Flcn	9.96017	10.1582	10.2927	10.5442	10.7153	10.5835	0.651984	0.0164151
NM_023168	Grina	12.4284	12.3383	12.6599	12.8664	12.923	12.8735	0.54306	0.0387699
NM_001038609	Mapt	9.14917	9.51973	9.48856	10.2313	10.5936	9.37905	1.08345	0.0490379
NM_153166	Cpne5	4.75267	4.61666	4.8777	5.58481	5.66743	4.83518	2.15443	0.0188225
NM_027570	Ldhd	10.5069	10.4742	10.7363	11.0815	11.2669	10.8412	0.68172	0.0288807
NM_001358359	Nrbp2	10.0395	9.85621	10.284	10.5089	10.7614	10.9062	0.916963	0.00236611
NM_182809	Ntrk3	10.353	10.3116	10.571	10.6601	10.906	10.9592	0.59343	0.0480624
NM_033606	Dqx1	5.11021	5.34369	5.34856	5.74967	5.95302	5.71469	1.49008	0.012019
NM_018743	Gpat4	11.7914	11.5425	11.7709	12.1134	12.1307	12.0848	0.54437	0.0234263
NM_201600	Myo5b	8.6102	8.34075	8.7203	9.27281	9.25118	9.05265	0.927036	0.00156687
NM_011172	Prodh	7.64569	7.5528	7.89817	8.32581	8.26046	8.53336	1.0621	0.0008573
NM_007568	Btc	7.40809	7.37971	7.7069	7.79549	8.37939	8.25559	1.07254	0.0111595
NM_001045483	Mapk1ip1	8.64293	8.83155	8.86067	9.13891	9.26912	9.39303	0.714349	0.010951
NM_027897	Rhpn2	6.64722	6.26736	6.44542	6.89895	6.97603	6.99023	0.976016	0.030911
NM_028102	Ddhd2	11.3324	11.025	11.3958	12.0016	11.8121	11.6708	0.777955	0.00612852
NM_001009949	Slc25a51	12.8083	12.5416	13.053	13.184	13.4547	13.3361	0.684204	0.0363158
NM_178873	Adck2	7.8614	7.86155	7.76377	8.28697	8.2287	8.2188	0.660431	0.0222965
NM_008506	Mycl	5.13326	5.43677	5.54777	6.31455	6.53125	7.43756	3.3027	7.62e-07
NM_001287172	Alpl	7.96781	7.76524	8.06244	8.49172	8.85599	8.49836	1.06858	0.0008595
NR_030693	4930412C18Rik	5.94574	6.01714	5.96477	6.44624	6.41738	6.4691	1.04969	0.0133502
NM_001159536	Adcy3	10.6615	10.332	10.8567	11.505	11.8954	11.6055	1.42142	2.69e-07
NM_175478	Lrfn3	6.22568	5.98257	5.95955	6.5862	6.51238	6.58122	1.09088	0.0168097
NM_008580	Map3k5	9.24791	9.04727	9.39895	9.68951	9.85295	9.78915	0.768647	0.00461449
NM_009778	C3	12.181	12.2608	12.5213	13.1542	13.2466	13.0582	1.10832	2.47e-07
NM_133765	Fbxo31	9.69919	10.3782	10.1586	10.9624	11.0169	11.0847	1.25051	4.17e-05
NM_080575	Acss1	10.6999	10.7891	10.8689	11.3205	11.6591	11.3797	0.919907	6.66e-05
NM_029628	Ppp1r3g	4.16692	4.06989	4.1725	4.46194	4.65292	4.47458	1.95423	0.0200771
NM_178398	Wipi2	10.5212	10.3132	10.5936	10.894	10.8955	10.8584	0.551065	0.0323496
NM_133206	Znrf1	9.29699	9.5744	9.48135	9.89669	9.88763	9.79579	0.571115	0.0403127
NM_027698	Eri2	9.42289	8.70956	9.39481	9.84559	9.70101	10.055	0.931391	0.0333622
NM_182839	Tppp	8.98676	9.23242	9.53474	10.2018	10.9149	9.8523	1.58791	0.00029251
NM_012006	Acot1	7.25259	7.57355	6.68465	8.64455	7.87544	8.02817	1.62599	0.00447813
NM_133904	Acacb	12.694	13.0507	13.2298	13.8027	13.9051	13.6714	1.05032	0.00010929
NM_009999	Cyp2b10	6.38221	6.77107	7.4665	7.76029	8.6079	9.53153	2.92176	0.0409823
NM_001364554	Elmod3	8.80172	8.99114	8.99648	9.29707	9.29707	9.44914	0.60388	0.030911
NM_145070	Hip1r	8.12649	7.99869	8.22763	8.78233	8.78687	8.61135	0.930091	0.00039366
NR_045294	Gm4285	6.90767	6.5932	6.97443	7.65143	7.39664	7.70961	1.34506	0.00033215
NR_033602	Gm5779	2.57121	2.58034	2.58657	2.71232	2.85905	2.91132	4.35368	0.0354194
NM_009194	Slc12a2	10.514	10.2502	10.5891	11.1055	10.9006	11.1701	0.829014	0.00152049
NM_001012477	Cxcl12	11.6995	11.1299	11.6343	12.1147	11.8335	12.2821	0.778717	0.0441604
NM_001082976	Tc2n	5.34038	4.99285	5.14676	5.56546	5.4125	6.17338	1.66656	0.0483785
NM_001252485	Inca1	8.26403	7.95716	8.389	8.85623	8.83096	8.81784	0.935711	0.0021411
NM_007703	Elovl3	9.72527	8.9294	9.93022	11.1192	11.0785	10.5738	1.85677	6.85e-06
NM_175133	Gucd1	9.16293	9.59524	9.66054	10.0782	10.3783	9.96098	0.925764	0.00789519
NM_009171	Shmt1	8.32086	8.31495	8.47092	8.83841	8.85737	8.86285	0.724918	0.00354744
NM_001368365	Tmem140	10.0182	9.90672	10.0708	10.3829	10.6176	10.3076	0.616521	0.0257153
NM_177303	Lrrn4	4.36105	4.25973	4.4063	4.87857	4.87232	4.96912	2.44784	0.00033001
NM_008714	Notch1	9.04592	9.23186	9.32427	9.62232	9.67909	9.58588	0.604756	0.02763
NM_001145162	Ube2ql1	4.85242	4.70536	4.80411	5.64477	5.39751	4.98449	1.94004	0.0113723
NM_001083936	Pth1r	7.99826	7.47945	8.03526	8.37338	8.26593	8.79471	0.991834	0.0392188
NM_028790	Acot12	5.56612	5.16629	5.41108	6.1529	6.60412	5.96072	2.18827	0.00027485
NM_028478	Rassf6	6.1187	5.93246	6.04411	6.90191	7.38357	6.51214	1.94267	0.00013171
NM_025873	Trit1	8.30241	8.25033	8.56623	8.84209	8.81497	8.99518	0.75834	0.0147516
NM_010191	Fdft1	9.45587	9.51072	9.45661	10.027	9.82648	10.1107	0.732948	0.00222515
NM_021282	Cyp2e1	6.95788	7.84951	7.42743	8.67322	10.202	10.2725	3.57312	0.00033735
NM_001359611	Slc12a9	7.70289	7.89336	8.01669	8.44136	8.39832	8.35443	0.814271	0.0069694
NM_001359529	Pbld1	6.84966	7.05637	6.88868	8.15592	7.73652	8.18767	1.8721	4.04e-09
NM_001033805	Tmem253	4.45423	4.39373	4.48324	4.93022	4.90437	4.72898	1.71432	0.0207396
NM_001362990	Pkp4	9.82853	9.89778	10.0343	10.4023	10.3811	10.5766	0.741329	0.00134265
NM_153560	Fam102a	9.62808	9.3493	9.70413	10.3832	10.2342	9.80767	0.836633	0.023014
NM_021322	Wdr4	8.06267	7.92838	8.10049	8.49515	8.38837	8.40615	0.620534	0.0413933
NM_026849	Mtmr14	9.76809	9.6273	9.91843	10.2275	10.2434	10.5882	0.8205	0.00470287
NM_008131	Glul	13.102	13.2352	13.4778	14.0505	14.1744	14.4167	1.26013	1.42e-07
NM_001130459	Tcn2	10.1092	9.96395	10.1566	10.6626	10.7399	10.9756	0.996545	1.09e-05
NM_001290492	Rhbdd3	7.92533	7.77008	7.8454	8.3169	8.24978	8.34016	0.720983	0.0103955
NM_001159376	Dusp15	4.86192	4.69536	4.79231	5.10829	5.59628	5.04637	1.67264	0.0409531
NM_013905	Heyl	8.71695	8.82842	9.1747	9.29994	9.42927	9.74854	0.843401	0.0266254
NM_016763	Hsd17b10	10.3282	9.98242	10.207	10.6159	10.5793	11.053	0.812689	0.0164151
NR_040427	Gm9899	9.31882	8.98989	9.46162	9.9888	10.096	9.7168	0.951808	0.00325503
NM_178642	Ano1	9.97202	9.75782	10.3152	10.6223	10.8178	10.7592	0.96414	0.0015077
NM_001047159	Net1	8.42903	8.89495	8.63757	8.9276	9.22488	9.62229	0.911057	0.0422643
NR_028142	Pnpla2	14.8802	14.7649	14.9092	15.2308	15.3628	15.2822	0.587805	0.00282598
NM_007962	Mpzl2	9.34693	8.59881	9.15014	9.74402	9.81395	9.58239	0.920725	0.0269319
NM_001033348	Ralgapa2	9.66508	9.83381	10.2452	10.3425	10.7182	10.4101	0.777662	0.0495667
NM_028973	Lrrc15	7.60349	7.54198	7.51933	8.47428	8.40015	8.22603	1.30494	1.41e-07
NM_133667	Pdk2	11.7086	12	11.8708	12.3085	12.3071	12.2692	0.578422	0.0151389
NM_177683	Vgll4	8.92109	9.05866	9.31501	9.58778	10.2076	9.66471	1.06	0.00447813
NM_011503	Stxbp2	8.25206	8.01904	8.27838	8.85884	8.86156	8.92861	1.05245	1.72e-05
NM_030210	Aacs	9.22371	9.08448	9.79701	10.6447	10.9597	10.7568	1.92084	1.42e-09
NM_001356992	Tecpr1	11.1704	10.9977	11.4244	12.1953	11.9609	11.4442	0.942427	0.0153999
NM_001024707	Lrp3	8.05597	8.38651	8.31628	8.72749	9.09238	8.78471	0.930596	0.00470176
NM_177117	Dlec1	6.7658	6.45125	6.77996	7.2705	7.44166	7.11828	1.1354	0.00633316
NM_008161	Gpx3	14.4845	14.1086	14.5394	15.122	15.1718	15.1715	1.01855	1.57e-05
NR_106194	Mir8114	6.58368	7.08183	6.94523	7.44499	7.33598	7.50876	0.967399	0.0383662
NM_145564	Fbxo21	11.2111	11.5949	11.4613	11.7602	11.9476	11.9128	0.599489	0.0409823
NM_001302933	Impdh1	9.83482	9.83523	10.03	10.4606	10.3014	10.7592	0.859845	0.00269201
NM_001252094	Etfbkmt	7.77599	7.98057	8.04251	8.54028	8.85898	9.07212	1.38151	8.34e-06
NM_011708	Vwf	8.40289	8.35533	8.4287	9.03454	8.64445	8.94756	0.736672	0.0207396
NM_013875	Pde7b	8.65312	9.01651	9.32683	9.39348	9.84118	9.63362	0.867034	0.0466103
NR_103487	Gm26705	2.18469	2.17608	2.17904	2.35126	2.27108	2.56234	5.84931	0.0133666
NM_148938	Slc1a3	9.44804	9.50404	9.60371	9.81991	10.1849	10.0194	0.701628	0.0115683
NM_027544	Ggnbp1	7.00758	7.24836	7.09117	7.6328	7.55067	7.65375	0.853004	0.0133502
NM_010608	Kcnk3	11.7513	11.3105	11.8358	12.705	12.656	12.3551	1.2498	9.9e-06
NM_027334	Mettl7a1	10.9444	10.8689	11.0586	11.2865	11.5006	11.5108	0.650236	0.00573651
NM_207677	Dedd2	6.96344	7.12679	7.36318	7.64137	8.27322	7.43777	1.14518	0.0429559
NM_199145	Cyren	10.0227	9.86979	10.0636	10.3594	10.6013	10.3183	0.61919	0.0257153
NM_009177	St3gal1	8.87888	9.07897	9.05409	9.39205	9.56787	9.36996	0.634308	0.0224863
NM_146230	Acaa1b	9.12517	8.7059	9.13464	9.42138	10.1249	9.56885	1.06091	0.0106628
NM_026159	Retsat	11.5882	11.3038	11.6484	11.9393	12.1405	11.8971	0.641641	0.0255413
NM_001291915	Cfd	12.3815	12.1277	11.9928	12.7559	13.2866	13.7598	1.55375	2.29e-05
NM_134247	Acot4	7.63927	7.34851	7.60322	8.35899	7.81466	8.31254	1.05061	0.0102307
NM_001364973	Rnf125	7.81926	7.65851	8.11407	8.52082	8.34504	8.37135	0.837833	0.0238975
NM_001289588	Radil	7.43083	7.36923	7.60676	7.89051	7.9807	7.90583	0.750897	0.0236667
NM_001013767	Capn11	3.5474	3.627	3.53021	3.85289	4.23457	4.23922	4.35999	0.00078908
NM_010595	Kcna1	6.1124	6.34367	6.18544	6.84452	6.76323	6.56851	1.06475	0.0202353

## Sheet: DownRegulated
Transcript/RepeatID	Annotation/Divergence	WT-1	WT-2	WT-3	KO-1	KO-2	KO-3	Log2 Fold Change	adj. p-value
NM_001310677	Bmp3	6.1345	7.05067	6.16513	5.53588	5.81364	5.78571	-1.81128	0.00955004
NM_030710	Slamf6	2.5036	3.08059	2.55487	2.44177	2.45348	2.43591	-5.3768	0.0342452
NM_153394	Gpr156	4.81158	5.20946	4.81797	4.35058	4.48255	4.52629	-2.00355	0.0147035
NR_102723	Cd22	4.61236	6.40135	4.82588	4.4152	4.39245	4.60116	-3.17317	0.00574735
NM_020044	Lat2	6.34647	5.98934	5.89651	5.39927	5.22713	5.68983	-1.60822	0.0183014
NM_028444	Cavin3	8.22874	8.48792	7.92372	7.19839	7.51312	7.66035	-1.22891	0.00264179
NM_001173550	C5ar1	8.42434	8.01144	8.23635	7.54604	7.03351	7.10163	-1.60871	1.37e-05
NM_026724	Rpl34	8.395	7.8095	7.87468	5.49173	5.36735	5.39518	-5.50191	8.45e-41
NM_011333	Ccl2	6.1839	5.24721	5.36506	4.9504	4.6321	4.75887	-2.68911	0.00093219
NM_177662	Ctso	8.71348	8.65531	8.64156	8.23454	8.03122	8.3828	-0.679503	0.0386167
NM_009994	Cyp1b1	8.38944	8.21829	8.27175	7.85963	7.73123	7.83133	-0.771944	0.00613373
NM_176837	Arhgap18	8.83967	8.71774	8.78143	8.42386	8.35434	8.35527	-0.607289	0.0223697
NM_010186	Fcgr1	5.84052	5.65075	5.85199	5.32478	5.43213	5.30415	-1.17872	0.0434388
NM_016919	Col5a3	9.36646	9.79245	9.50529	8.78293	8.90565	8.54551	-1.1786	5.43e-05
NM_007657	Cd9	8.5394	8.21999	8.00465	7.55225	7.29977	7.80346	-1.12776	0.00760654
NM_001320076	Mmp12	9.16485	8.7972	8.46031	6.49954	6.04208	6.55556	-4.07107	1.11e-27
NM_001290755	Tlr7	6.20407	6.25415	6.47648	5.79603	5.84414	5.88778	-1.10388	0.0234263
NM_009259	Spn	4.85216	5.54509	4.88226	4.49996	4.52851	4.62578	-2.12704	0.0147516
NM_021890	Fads3	9.61438	10.1369	9.65264	8.52282	8.68389	8.54707	-1.78643	2.68e-11
NM_001370916	Efcab8	5.46548	5.90774	5.62178	5.01034	5.12981	5.24804	-1.58895	0.0154518
NM_010688	Lasp1	10.0413	10.1986	10.0507	9.66745	9.81187	9.52216	-0.597943	0.0328648
NM_015811	Rgs1	6.08467	5.82909	5.76237	4.82533	4.63633	4.72064	-3.84246	1.64e-12
NM_001166458	Slc38a1	5.05974	5.55522	5.17351	4.70081	4.62231	4.73575	-2.08701	0.00231868
NM_201642	Ugt1a7c	7.09572	7.14966	6.85853	6.37674	6.45743	6.57702	-1.1057	0.00536909
NM_016900	Cav2	11.835	11.3901	11.5574	10.9961	11.1317	11.2642	-0.641872	0.0461446
NM_145963	Kcnj14	3.02558	3.11106	2.93283	2.71218	2.70183	2.70614	-6.4979	0.00061545
NM_010923	Nnat	10.5021	11.4906	10.4487	9.15023	9.73693	9.326	-2.0543	1.73e-06
NM_001145960	Slc37a2	7.08661	6.99608	7.06593	6.11059	5.63723	5.77419	-2.48233	8.16e-10
NM_175730	Hoxc5	8.91628	8.35841	8.72811	8.105	8.18365	8.22021	-0.791098	0.0406614
NM_001301832	Arhgap15	4.59914	4.95007	4.5625	4.24001	4.24548	4.31647	-1.99564	0.0174586
NM_008278	Hpgd	8.17498	8.17974	7.89276	7.59618	7.57646	7.73937	-0.729765	0.0422643
NM_026167	Klhl13	6.60673	6.89354	6.61892	6.2097	6.09076	5.99265	-1.30395	0.00217587
NM_009643	Ahnak	13.4146	13.6535	13.7922	13.2545	13.157	13.117	-0.606465	0.0234263
NM_019449	Unc93b1	9.08986	9.13135	9.02543	8.63856	8.59673	8.79795	-0.593499	0.0337248
NM_023258	Pycard	4.89257	5.13986	4.79468	4.33203	4.45546	4.61261	-1.8871	0.0337248
NM_019549	Plek	7.54582	7.22658	7.15623	6.66189	6.36338	6.4819	-1.52576	5.64e-05
NM_153505	Nckap1l	7.94902	8.19829	8.01304	7.29848	6.94047	6.9289	-1.66096	1.18e-07
NM_010188	Fcgr3	8.3564	8.03269	8.32708	7.73521	7.23563	7.43083	-1.22911	0.00080648
NM_010686	Laptm5	8.69726	9.162	8.73362	8.16921	7.76651	8.04997	-1.33384	6.51e-05
NR_040447	1700047G03Rik	4.47071	5.04154	4.50977	3.97532	4.01665	3.97435	-3.76088	2.4e-05
NM_173391	Tph2	4.93683	5.29668	4.67987	4.04329	3.99744	3.98936	-6.56502	2.13e-06
NM_013545	Ptpn6	6.43048	6.92237	6.37473	6.02549	6.00207	6.07238	-1.23449	0.0225883
NM_017464	Nedd9	8.95529	9.20271	8.75371	8.58741	8.2514	7.92383	-1.04567	0.0133249
NM_009811	Casp6	7.02192	6.59874	6.78363	5.84862	6.12623	6.27784	-1.48048	0.00317949
NM_010728	Lox	10.2608	10.0845	9.89174	9.46918	9.12606	9.37192	-1.06976	6.99e-05
NM_001081117	Mki67	5.80259	6.07283	6.14133	5.37753	5.34078	5.71305	-1.34058	0.0433105
NM_153408	Neurl3	6.58552	6.75439	6.38729	5.97298	5.87522	5.96039	-1.431	0.00070741
NM_001281880	Sema4d	6.07404	7.30322	6.13846	5.66152	5.51618	5.77508	-2.15325	0.00391436
NM_001164118	Serpinb6a	9.86996	10.3798	9.72413	9.43476	9.12336	9.51477	-0.928033	0.0202658
NM_133212	Tlr8	6.5964	6.33991	6.83998	6.19991	6.04873	5.90204	-1.19165	0.030132
NM_153068	Ehd2	12.1377	12.2554	12.0794	11.594	11.8384	11.817	-0.546402	0.0335115
NM_001359593	Fam20c	10.3283	10.0119	10.5501	9.38679	9.63948	9.75694	-0.996157	0.0019099
NM_178772	Nceh1	7.76283	8.47345	7.70855	7.18759	6.94142	7.09227	-1.60292	0.00021316
NM_021718	Ms4a4b	3.94785	5.1373	4.03542	3.66322	3.75316	3.78021	-3.92243	0.00365635
NM_146023	Evi2	6.97188	6.90399	6.68365	6.10061	5.74136	6.19532	-1.73021	0.00018696
NM_134158	Cd300c2	5.77098	5.4923	5.44757	4.93654	4.84153	4.90784	-2.16166	7.52e-05
NM_177081	Ptpn7	5.06514	5.20333	5.09994	4.77536	4.58098	4.43117	-1.92975	0.0166379
NM_172589	Lhfpl2	8.56955	9.05274	8.85032	7.64573	7.88114	7.77212	-1.64405	4.56e-09
NM_011355	Spi1	7.05713	6.8011	6.70443	6.08599	5.95053	6.25738	-1.56751	0.00019734
NM_007631	Ccnd1	8.93079	8.29923	8.50607	8.07859	8.15557	7.81858	-0.895032	0.0438319
NM_001040611	Peg10	5.98952	6.4288	5.79823	5.12326	5.49586	5.38829	-1.93323	0.00356224
NM_010185	Fcer1g	7.83751	7.5886	7.60362	7.10279	6.85129	7.20973	-1.06989	0.00389029
NM_008863	Pkib	3.2639	3.0504	2.97896	2.77208	2.76066	2.78863	-5.60381	0.00524893
NM_008372	Il7r	5.93601	6.75459	5.53926	4.85745	4.62153	4.79047	-4.11552	8.1e-09
NM_172488	Lacc1	6.42237	6.2755	6.4733	5.79111	5.57829	5.76667	-1.58829	0.00020404
NM_001356509	Cxcr4	6.18495	6.75128	6.11902	5.81423	5.69924	5.43498	-1.69285	0.00656982
NM_001357127	Pam	9.33095	9.73133	9.28825	8.93513	8.82809	8.9006	-0.840309	0.00638219
NM_026841	Prr32	5.54881	5.93112	5.46644	4.91097	4.66729	4.90172	-2.64014	2.6e-05
NM_008987	Ptx3	5.99179	5.09333	5.53719	4.97136	4.66184	4.68294	-2.53967	0.00186788
NM_015734	Col5a1	8.66605	9.31655	8.85088	8.26915	8.43134	8.01418	-1.09022	0.00664744
NM_009928	Col15a1	8.56376	9.24539	8.87311	7.76451	8.53176	7.48393	-1.36486	0.0214877
NM_007498	Atf3	7.57076	7.34247	7.51262	6.82205	6.69558	5.98399	-1.67254	0.00398659
NM_173413	Rab8b	8.78233	8.65923	8.70157	8.3489	8.35039	8.33563	-0.56069	0.0434388
NM_010130	Adgre1	8.62176	8.15501	8.30847	7.42158	7.16294	7.24559	-1.7713	3.71e-09
NM_027395	Basp1	6.1905	6.35503	6.17606	5.74825	5.52561	5.69908	-1.41276	0.00231868
NM_009655	Alcam	6.64375	6.47666	6.37828	5.87312	5.7876	5.86945	-1.49401	0.00020662
NM_008728	Npr3	12.2695	12.5268	12.2643	10.9281	10.469	10.3971	-2.35742	9.46e-21
NM_001276445	Tlr1	5.19977	5.28737	5.40237	4.5412	4.64803	4.58245	-2.59728	7.09e-06
NM_010265	Gcnt1	5.65317	5.37706	5.74554	5.15718	5.09672	5.1428	-1.39444	0.0263658
NM_017372	Lyz2	11.6828	11.3443	11.4035	10.73	10.1681	10.4576	-1.38115	9.22e-07
NM_019759	Dpt	10.5064	11.2895	10.1327	9.64971	9.86049	9.91514	-1.2866	0.00577249
NM_021334	Itgax	6.78606	6.76989	6.78411	5.48641	5.51027	5.25989	-3.15182	3.19e-16
NM_001271415	Capg	8.23031	8.05944	8.04626	7.17976	6.89526	7.29186	-1.63008	7.18e-08
NM_001038613	Olfm1	7.13271	7.42083	7.09268	6.74546	6.74554	6.73763	-0.900709	0.0262092
NM_001025577	Maf	8.50511	8.98465	8.93682	8.39054	8.14737	8.40352	-0.76883	0.0499265
NM_178908	Calhm5	4.68553	4.60611	4.33249	4.19656	4.13842	4.09483	-1.94822	0.0298408
NM_001347167	Rarres2	10.7021	10.4	10.2169	9.55532	9.59874	10.1119	-0.934659	0.0164151
NM_010382	H2-Eb1	10.6806	10.5244	10.4497	9.97644	9.84044	10.1649	-0.768059	0.00317949
NM_007778	Csf1	8.40575	8.30896	8.4214	7.9669	7.99097	7.90191	-0.666788	0.017761
NM_027209	Ms4a6b	5.96092	6.33872	6.17215	5.5505	5.47692	5.6854	-1.47434	0.00387775
NM_009777	C1qb	10.2	9.5656	9.81017	9.14089	8.66144	9.0607	-1.30497	0.00020875
NM_010387	H2-DMb1	6.12992	6.31645	6.15518	5.61257	5.59164	5.6797	-1.41226	0.00130674
NM_029612	Slamf9	6.0577	5.49016	5.81095	5.25793	4.92412	5.30783	-1.76343	0.0199172
NM_009663	Alox5ap	7.07144	6.99216	6.69938	6.46232	6.2135	6.55845	-1.01295	0.0470594
NM_018780	Sfrp5	6.60287	7.88287	6.43474	5.98244	6.13387	6.42612	-1.8345	0.0277669
NM_019388	Cd86	5.60219	5.59334	5.48057	5.1472	4.94242	5.15913	-1.43634	0.0191134
NM_201644	Ugt1a9	6.92024	6.94932	6.68683	6.30221	6.30546	6.43832	-1.02542	0.0147516
NM_001291058	Cd68	8.85452	8.58977	8.66202	7.66933	7.12527	7.44872	-1.99567	8.66e-11
NM_009850	Cd3g	3.19375	4.05047	3.45069	3.12712	3.15446	3.19181	-4.01127	0.0237112
NM_201641	Ugt1a10	6.92024	6.94932	6.68683	6.30221	6.30546	6.43832	-1.02542	0.0147516
NR_033301	Gm5627	4.63288	4.59709	4.33587	3.95877	3.96779	3.86028	-3.38327	0.00012091
NM_021325	Cd200r1	5.34944	5.32351	5.06983	4.50859	4.50733	4.46445	-2.93751	9.22e-07
NM_013770	Slc25a10	7.45446	8.45013	7.61132	7.04505	7.27433	7.29407	-1.19521	0.0496058
NM_011113	Plaur	5.47128	5.56673	5.46649	5.13022	5.02508	4.9602	-1.43764	0.0137618
NM_001177781	Gpr174	2.52359	3.21165	2.60608	2.48956	2.50096	2.48306	-5.49819	0.035284
NM_010821	Mpeg1	9.92998	9.66839	9.97504	8.95263	8.53294	8.74889	-1.59042	5.47e-10
NM_025711	Aspn	9.00944	9.02409	8.67513	8.37013	8.41805	8.49326	-0.726592	0.0223269
NM_013654	Ccl7	5.59677	4.38214	4.71885	4.30352	4.19779	4.29976	-2.81544	0.00869863
NM_010723	Lmo4	9.74459	9.68015	9.30767	8.97125	8.83765	9.06654	-0.90813	0.002406
NM_001198911	Arhgef2	9.4841	9.48854	9.68424	9.04049	9.07801	9.09528	-0.69745	0.00335664
NM_001285909	Gng2	7.24198	7.28708	7.10546	6.76284	6.4807	6.46025	-1.2087	0.00133068
NM_016873	Ccn5	6.20876	6.53569	5.81875	5.49585	5.19957	5.47897	-2.05552	0.00071027
NM_008198	Cfb	8.2701	9.05204	8.37949	7.63291	7.97979	7.90029	-1.19731	0.00900524
NM_001081110	Cd8a	3.41238	4.30617	3.46378	3.28616	3.28176	3.36918	-3.46133	0.0314748
NM_009898	Coro1a	7.94725	8.52707	7.62122	7.00713	6.82589	6.87738	-1.99339	1.36e-06
NM_013701	Ugt1a2	6.92024	6.94932	6.68683	6.30221	6.30546	6.43832	-1.02542	0.0147516
NM_001354986	Cdr2	6.7328	7.34669	6.94423	6.26864	6.34676	6.33025	-1.42485	0.00157355
NM_001039472	Kif21b	5.54502	7.11543	5.74379	5.44653	5.32741	5.59143	-2.01941	0.0470036
NM_144919	Hdac11	5.39806	5.89229	5.39286	5.14172	4.93337	5.13957	-1.52487	0.0438319
NM_001358916	Rinl	5.98431	6.20312	5.72685	5.58646	5.49174	5.35193	-1.31221	0.0383662
NM_032400	Sucnr1	6.99428	7.01022	6.33626	5.53533	5.889	5.87105	-2.23068	3.2e-05
NM_025779	Mcub	4.92846	4.79575	4.73376	4.40016	4.35564	4.42719	-1.80333	0.0124519
NM_001039522	Leo1	7.26225	7.27714	7.12387	6.69229	6.79353	6.85406	-0.817332	0.0330813
NM_001289915	Cd83	6.78205	6.6912	6.75361	6.09894	5.88915	5.9014	-1.66898	4.05e-06
NM_001081189	Uprt	8.16931	8.33969	8.3007	7.93505	7.75492	7.69646	-0.753289	0.0164151
NM_001290558	Slc25a25	7.88873	8.29958	7.2392	6.96795	6.65462	6.91582	-1.76529	0.0004135
NM_001301811	Irf8	6.66576	6.83994	6.46642	6.2409	6.00201	6.04798	-1.2101	0.00982294
NM_023270	Rnf128	5.92905	6.51304	5.63898	5.34835	5.13582	5.22965	-2.19814	0.0007192
NM_007806	Cyba	7.72079	7.38034	7.3534	6.88818	6.66493	6.97853	-1.15571	0.00378646
NM_181318	Rasgef1b	5.14976	4.82783	4.76417	4.37604	4.40696	4.3334	-2.29025	0.00168222
NM_001037859	Csf1r	9.29897	9.50476	9.57019	9.01587	8.78347	9.00852	-0.758054	0.00638219
NM_007585	Anxa2	11.6951	11.4639	11.2835	10.437	10.5426	10.501	-1.36367	1.61e-10
NM_028195	Cyth4	7.846	7.73511	7.71849	6.9122	6.98548	7.0965	-1.32344	1.85e-06
NM_011623	Top2a	5.31515	5.20994	5.28959	4.78323	4.68288	4.87263	-1.69165	0.00679147
NM_007651	Cd53	8.49845	8.11646	7.83147	6.86908	6.77775	7.14608	-2.06164	2.13e-08
NM_001305284	Mpdz	9.6095	9.91929	9.56749	9.19771	9.36599	9.0696	-0.702761	0.0315961
NR_015519	AI662270	5.78267	5.54661	5.23178	4.94797	4.83899	4.93856	-2.19107	0.0007192
NM_011311	S100a4	6.99768	6.76763	6.59085	6.00507	5.96892	6.20168	-1.53945	0.00030688
NM_001199350	Rpl34-ps1	8.29862	7.71304	7.77618	5.07889	4.97126	5.18168	-7.52268	2.96e-29
NM_011815	Fyb	6.83079	7.45092	7.07176	6.39102	6.17356	6.43362	-1.57086	0.00044831
NM_009858	Cd8b1	3.35883	4.00377	3.33623	3.21618	3.22847	3.1991	-3.19819	0.0368053
NM_001270537	Bin2	4.24613	4.97595	4.27849	3.99164	4.07409	4.06938	-2.37229	0.0334149
NM_023423	Akirin1	9.18433	8.88617	8.9233	8.5184	8.57042	8.31848	-0.790098	0.00989076
NM_016719	Grb14	9.54124	9.42819	9.34134	9.05204	8.90294	8.9094	-0.699455	0.00484105
NM_019455	Hpgds	6.28444	6.23949	6.47328	5.72898	5.33027	5.48694	-1.96631	6.53e-05
NM_011756	Zfp36	9.32484	9.62879	9.31062	9.06764	8.91038	8.76591	-0.7399	0.0205101
NM_011338	Ccl9	9.34181	9.00588	8.88455	7.99056	7.67874	8.07009	-1.76191	2.79e-09
NM_175501	Adamts12	7.14592	7.09764	7.15311	6.51414	6.78852	6.68515	-0.873682	0.0307559
NM_001163510	Kcnn4	5.47503	5.50281	5.03658	4.80321	4.54723	4.54214	-2.52844	0.0005259
NM_009230	Soat1	7.13846	7.07853	7.0291	6.51683	6.02667	6.29971	-1.54576	0.00022173
NM_001313914	Thbs1	9.0303	8.82511	8.51177	8.19403	8.29493	7.99048	-0.972011	0.00593169
NM_013563	Il2rg	7.01703	7.41465	7.18712	6.63622	6.74553	6.55026	-1.07346	0.00823581
NM_011539	Tbxas1	5.58817	5.48956	5.36869	4.90007	4.91888	4.92544	-1.83206	0.00070623
NM_009139	Ccl6	9.20345	8.89116	8.9239	8.42451	7.85635	8.44045	-1.11184	0.00378789
NM_001291892	Lilr4b	6.65243	6.47274	6.34887	5.60851	5.60893	5.40167	-2.25045	7.18e-08
NM_001301204	Dpep2	6.14764	5.69462	6.01676	5.16378	5.20873	5.12892	-2.21457	1.3e-05
NM_001359812	Cd300a	6.50534	6.3574	6.2003	5.86031	5.60464	5.6531	-1.52827	0.00109159
NR_131059	Gm5144	6.38153	6.31483	6.14716	5.68726	5.42404	5.57646	-1.75158	0.00010152
NM_001110320	Cd72	6.90435	6.74406	6.78151	6.23842	6.07377	6.26312	-1.27771	0.0007192
NM_001271963	Eya2	6.75496	6.46071	6.60835	6.0664	5.87228	6.09586	-1.29821	0.00325503
NM_009982	Ctsc	8.59901	8.60361	8.41557	8.20812	7.69056	8.06214	-0.829647	0.0349765
NM_001369211	Tnc	6.74425	6.81354	6.56352	5.92468	5.92192	5.69372	-1.87775	1.72e-06
NM_009716	Atf4	11.0523	10.8693	10.6662	10.3927	10.1781	10.1129	-0.880331	0.00097921
NM_001199265	Epb41l2	11.1125	11.2366	11.3598	10.5147	10.8244	10.7992	-0.709558	0.00759283
NM_022881	Rgs18	4.99017	4.78268	4.5794	4.3545	4.16002	4.28684	-2.31844	0.00539336
NM_010516	Ccn1	9.17567	9.55057	8.23956	8.37271	7.87905	7.87357	-1.54812	0.00524893
NM_031376	Pik3ap1	6.64719	6.89672	6.71	6.21299	6.18479	5.93326	-1.34345	0.00166511
NM_001033245	Hk3	5.52787	5.53266	5.23973	5.06023	4.80931	4.98556	-1.54293	0.026938
NM_022025	Slc5a7	4.2655	4.66154	3.99724	3.69002	3.65748	3.74407	-4.30826	0.00015577
NM_008518	Ltb	3.72711	4.81944	3.69751	3.65417	3.57309	3.56964	-3.23394	0.0277669
NM_008528	Blnk	6.27758	6.26478	5.91384	5.48914	5.56771	5.40419	-1.69456	0.00061545
NM_001288628	Emp1	10.5442	10.719	10.1994	9.33744	9.39147	9.4259	-1.56891	7.67e-11
NM_028732	Vsir	9.45318	9.76011	9.44703	9.13086	9.13464	9.12654	-0.622098	0.0358916
NM_026507	Zwilch	6.20863	6.3025	6.67399	5.67725	5.98892	5.52577	-1.52504	0.014087
NM_020282	Nqo2	8.59963	8.41667	8.30199	7.93496	7.88543	8.08234	-0.740123	0.0234263
NM_011340	Serpinf1	9.89138	10.3045	9.70687	9.1984	9.33422	9.40156	-0.963032	0.00335592
NM_001166210	Myh15	3.15299	3.25073	3.11273	2.83963	2.82832	2.85559	-5.64604	0.00345465
NM_007570	Btg2	9.34553	9.56001	8.841	8.81665	8.5373	8.55149	-0.943261	0.0224036
NM_007717	Cmah	5.01389	6.26953	4.90194	4.89734	4.74521	4.68171	-2.28333	0.040158
NR_102726	Ly9	5.14537	5.7038	5.41597	4.87939	4.8496	4.86898	-1.87103	0.00490049
NM_008381	Inhbb	7.64537	7.83087	7.23172	7.07479	6.8359	6.98313	-1.10263	0.0132642
NM_001291894	Lilrb4a	6.94853	6.72429	6.97134	6.03985	5.84706	5.99188	-1.94531	5.13e-08
NM_001111316	Ptprc	8.05973	9.03472	8.12713	7.49863	7.17175	7.17458	-1.91574	3.92e-05
NM_009238	Sox4	8.42685	8.22825	8.61233	8.05644	7.69746	7.77708	-0.908853	0.0128693
NM_001081211	Ptafr	7.06203	7.15801	6.97194	6.50421	6.24286	6.45872	-1.29312	0.00041738
NM_019456	Apbb1ip	5.98784	6.29604	6.0452	5.44796	5.42416	5.46722	-1.72008	0.00015902
NM_175489	Osbpl8	9.32142	9.23173	9.23975	9.00804	8.77843	8.67435	-0.63755	0.0363046
NR_149323	Tank	9.25177	8.95412	8.94559	8.52462	8.73998	8.3281	-0.762834	0.0362598
NM_183168	P2ry6	6.36235	6.32531	6.2777	5.88397	5.74822	5.93698	-1.07705	0.0212315
NM_011430	Sncg	10.1495	10.3554	10.1503	8.42121	8.59629	8.34502	-2.52213	1.61e-35
NM_020272	Pik3cg	5.7973	6.12569	5.95896	5.66123	5.31172	5.30178	-1.38829	0.0330813
NM_001271411	Nfam1	6.22011	6.33705	6.23581	5.75252	5.69852	5.7665	-1.25863	0.00325503
NM_001247984	Lcp1	9.67176	9.64254	9.56611	8.60426	8.09612	8.27119	-1.87505	4.57e-13
NM_023043	Prnd	5.12792	4.94803	4.7761	4.46275	4.43229	4.43462	-2.08112	0.00281778
NM_007743	Col1a2	10.6938	11.4198	10.8841	10.0683	10.3539	10.2913	-1.09422	0.00186092
NM_001111053	Dclk1	5.25498	5.31018	5.36899	4.66236	4.8176	4.63369	-2.11124	0.00047416
NM_011662	Tyrobp	8.06533	7.59265	7.59817	6.72713	6.72505	6.83652	-1.76585	1.96e-07
NM_053110	Gpnmb	9.05794	9.47318	9.18206	7.65928	7.19609	7.64635	-2.62944	4.27e-19
NM_001145953	Lgals3	10.1125	9.64028	9.80176	8.24238	7.38287	7.99344	-2.83134	8.95e-15
NM_013749	Tnfrsf12a	8.63312	7.74092	8.1298	7.45117	7.25825	7.43122	-1.36304	0.00251931
NM_008035	Folr2	7.25613	7.19724	6.8991	6.72309	6.31359	6.55339	-1.12043	0.017761
NM_001109756	Adcy7	7.48994	8.05777	7.67981	6.9489	6.97001	6.94605	-1.40754	9.46e-05
NM_172769	Sc5d	9.81486	9.80914	9.82604	9.54405	9.41888	9.14329	-0.619301	0.046788
NM_029891	Nkrf	6.1165	6.16796	6.24873	5.67445	5.83784	5.73428	-1.02946	0.0427304
NM_011905	Tlr2	5.92786	5.77224	5.85469	5.37041	5.45485	5.45596	-1.13984	0.0358916
NM_001289513	Dcstamp	3.12089	2.88491	2.93039	2.69072	2.7396	2.6847	-4.02819	0.0352832
NM_033444	Clic1	8.52399	8.2345	8.2881	7.69069	7.74307	8.08584	-0.787925	0.0491249
NM_011212	Ptpre	6.33151	6.75654	6.41227	5.93922	5.84252	5.88141	-1.40748	0.00231868
NM_145509	Rab7b	7.09641	7.09084	7.09175	6.30523	6.21982	6.45505	-1.49813	5.67e-06
NM_175088	Mdfic	9.74659	9.42574	9.39202	9.22132	8.77722	9.0093	-0.743157	0.0451474
NM_001281968	Itk	3.28464	4.58744	3.36417	3.30572	3.25927	3.19115	-4.13019	0.0291303
NM_023044	Slc15a3	6.06723	5.72174	5.91545	5.40111	5.25071	5.20853	-1.69208	0.00144165
NM_008486	Anpep	7.92129	8.54084	8.25344	7.30782	7.53195	7.48412	-1.32441	0.00023662
NM_001360668	Far1	8.54749	8.25307	8.57269	8.08189	7.96716	7.92679	-0.735569	0.0276762
NM_007836	Gadd45a	6.38235	6.4945	6.16521	5.87065	5.56449	5.67703	-1.51785	0.0020554
NM_001008424	Cdsn	7.48953	8.36175	7.49931	5.73451	6.48709	5.77734	-3.26666	0.00231868
NM_001313749	Sash3	5.7228	6.44286	5.41275	5.03766	5.02468	5.24628	-2.24607	0.00335592
NM_145079	Ugt1a6a	7.0461	7.13479	6.82947	6.40259	6.49072	6.6408	-0.96249	0.0291973
NM_026675	Nudt22	6.04505	6.19454	5.97139	5.51039	5.64076	5.69835	-1.13656	0.0347895
NM_026640	Fam111a	7.23822	7.27148	7.15285	6.70056	6.84078	6.55908	-0.961139	0.0121031
NM_001168578	Tceal8	8.12718	7.68991	7.72076	7.12121	7.15654	6.98884	-1.31127	0.00015788
NM_144936	Tmem45b	12.3759	12.1812	11.7156	10.997	10.6837	10.8432	-1.72734	3.08e-10
NM_011315	Saa3	3.4707	3.64373	3.56687	3.32385	3.24591	3.23767	-2.56179	0.0409333
NM_001134829	Lpgat1	10.9083	11.059	10.9508	10.6411	10.5127	10.292	-0.664235	0.0123371
NM_009779	C3ar1	8.51505	8.17107	8.32274	7.41865	6.93906	7.11309	-1.90584	2.79e-09
NM_007853	Degs1	10.0975	9.75506	9.85392	9.47517	9.48067	9.37773	-0.66484	0.0185069
NM_010378	H2-Aa	11.0664	10.8351	10.7769	10.3055	10.0617	10.4982	-0.821667	0.00524893
NM_001109991	Col18a1	8.30578	8.90953	8.50634	7.55921	7.85924	7.68957	-1.39267	6.51e-05
NM_008979	Ptpn22	4.7794	5.32671	4.83646	4.47857	4.41256	4.50549	-2.11259	0.00840729
NM_001001982	Ccdc9b	7.78165	8.02376	7.63182	7.20427	7.11807	7.25511	-1.07212	0.0015077
NM_001037727	Arhgap25	7.13592	7.24178	6.86607	6.23885	6.30672	6.42435	-1.50201	6.13e-05
NM_009917	Ccr5	7.18574	6.70699	6.82935	6.19533	5.93485	6.25849	-1.60409	0.00041959
NM_009933	Col6a1	9.86088	10.2465	10.0392	9.30989	9.69591	9.3245	-0.847576	0.00952446
NM_153803	Glb1l2	9.33396	9.68306	9.30093	8.43352	8.85693	9.05626	-0.928908	0.022193
NM_001099637	Cep170	8.80577	8.9029	8.88354	8.46255	8.51538	8.35084	-0.630319	0.0190408
NM_201645	Ugt1a1	6.92482	6.95382	6.71782	6.30666	6.30978	6.44272	-1.03926	0.0106628
NM_030691	Igsf6	5.92024	5.89234	5.75452	5.54209	5.17908	5.35429	-1.32702	0.0348943
NM_144538	Rab3il1	6.81032	6.90141	6.62645	6.39459	5.99855	6.23083	-1.17069	0.0161094
NM_009399	Tnfrsf11a	6.05627	6.10923	6.10238	5.74224	5.37835	5.56592	-1.30452	0.0185608
NR_149738	Copg2	9.52702	10.0123	9.43624	9.01884	9.1629	9.12532	-0.835275	0.0202658
NM_009735	B2m	13.4414	13.3309	13.2844	12.5296	12.6808	12.9774	-0.817284	0.00202168
NM_001242424	Otulinl	5.68676	5.75703	5.53757	5.09837	4.92741	5.13681	-1.81994	0.00097305
NM_017370	Hp	13.714	13.2295	13.709	12.8626	12.7967	12.7591	-1.02546	6.71e-05
NM_001288617	Gsta3	5.7329	5.72149	5.67969	5.05398	5.15236	5.24287	-1.62234	0.00186802
NM_007409	Adh1	10.775	10.4048	10.7288	9.61887	9.50457	10.0647	-1.23661	9.28e-05
NM_029084	Slamf8	4.36204	4.24522	4.44069	3.92649	3.97133	4.05458	-1.94436	0.036785
NM_207105	H2-Ab1	10.5309	10.3658	10.2214	9.73867	9.64976	10.0176	-0.789437	0.0070248
NM_010071	Dok2	6.22245	6.13436	5.99423	5.5324	5.66249	5.74289	-1.15942	0.0290337
NM_144539	Slamf7	5.29749	5.35975	5.45244	4.89194	5.02412	4.88202	-1.41818	0.0256705
NM_008489	Lbp	7.69907	8.35953	7.72444	6.97737	6.56735	6.78966	-2.01905	6.96e-07
NM_031195	Msr1	6.41565	5.80821	6.17244	5.55656	5.48174	5.24163	-1.81482	0.00288135
NM_001285785	Arhgap9	5.881	6.44576	5.718	5.41956	5.32662	5.46425	-1.67491	0.0107914
NM_178396	Car12	5.17967	4.90633	5.25744	4.35336	4.28761	4.38126	-3.32238	6.63e-07
NM_016740	S100a11	9.61636	9.47459	9.36436	8.83948	8.94587	8.86919	-0.873115	0.00015902
NM_175406	Atp6v0d2	7.27835	7.25064	7.17965	5.44022	5.34906	5.45903	-4.04198	7.74e-32
NM_011406	Slc8a1	6.18527	6.49967	6.1238	5.87081	5.79581	5.7907	-1.08797	0.0457409
NM_001077496	Evi2b	6.61685	6.6169	6.39841	5.8682	5.42078	5.81275	-1.88782	0.00020238
NM_001005508	Arhgap30	6.91375	7.60241	7.11905	6.55379	6.54482	6.56187	-1.31021	0.00518765
NM_019932	Pf4	7.81822	7.31083	7.32581	6.8604	6.56667	6.97482	-1.24541	0.00788037
NM_007801	Ctsh	8.02725	8.13842	7.893	7.38525	7.31813	7.50713	-1.02047	0.0005652
NM_198937	Jpt2	6.68534	6.82069	6.8357	6.39712	6.24197	6.34727	-0.930564	0.0257136
NM_023118	Dab2	9.59505	9.37403	9.55049	9.05645	8.687	8.95691	-0.867671	0.0023301
NM_001122758	Pcdh7	6.43857	6.54837	6.57509	6.1614	5.93874	6.06635	-1.02088	0.0255768
NM_030750	Sgpp1	8.12629	8.23224	7.96194	7.62207	7.3834	7.64096	-0.908342	0.00577249
NM_028071	Cotl1	8.24936	8.26032	7.95947	7.37964	7.14863	7.32824	-1.43824	6.2e-07
NM_175199	Hspa12a	9.21543	9.45835	9.30085	8.52776	8.8286	8.61601	-0.971465	0.00022736
NM_021339	Cdon	9.15264	9.21404	8.87751	8.24422	8.38304	8.27699	-1.17394	2.93e-06
NM_007742	Col1a1	10.0987	11.1367	10.5372	9.59643	9.93773	9.63065	-1.29729	0.002406
NM_001362399	Fermt3	6.56474	6.81583	6.53915	6.08255	6.147	5.88798	-1.29703	0.00378789
NM_178785	Rasal3	4.51338	5.72449	4.61961	4.34051	4.39845	4.40404	-2.49319	0.029134
NM_001287217	Fxyd5	7.43511	7.48159	7.28385	6.9303	6.75173	6.88325	-0.990864	0.00368723
NM_008871	Serpine1	9.66821	10.2006	10.1981	8.87352	9.08184	8.07267	-1.83926	2.93e-05
NM_028712	Rap2b	7.59018	7.36667	7.3763	6.74163	6.83255	6.89936	-1.12071	0.00069122
NM_015753	Zeb2	10.2381	10.3287	10.226	9.92964	9.74536	9.62333	-0.688778	0.0060101
NM_033374	Dock2	6.87653	7.56612	7.07706	6.08543	6.19469	6.51535	-1.78968	0.00031742
NM_011782	Adamts5	9.02472	9.57782	8.9233	8.33166	8.14747	8.26547	-1.429	1.71e-05
NM_007737	Col5a2	9.18905	9.54018	9.15345	8.33588	8.51988	8.34442	-1.33313	3.84e-07
NM_027836	Ms4a7	7.08207	6.09402	6.82667	5.85114	5.50718	5.75755	-2.21612	0.00022846
NM_177686	Clec12a	7.55988	6.86467	7.09441	6.03178	5.49006	6.10821	-2.5915	3.74e-06
NM_009914	Ccr3	2.18808	2.08738	2.08828	1.94598	1.94034	1.94268	-5.60664	0.0205695
NM_001356953	Fndc3b	9.37242	9.42409	9.47672	9.01587	9.09882	8.96646	-0.573694	0.0207233
NM_009192	Sla	5.77162	5.97332	5.90074	5.2479	5.36833	5.42598	-1.44771	0.00498997
NM_008493	Lep	11.3868	11.7756	11.2461	8.51916	9.11107	9.45068	-3.32131	7.91e-21
NM_001042605	Cd74	11.6489	11.8292	11.7021	11.2606	11.0923	11.4677	-0.604195	0.0353072
NM_031159	Apobec1	7.82399	7.8938	7.70803	7.23905	6.92728	7.31955	-1.08459	0.00234271
NM_011408	Slfn2	6.87944	7.06804	6.93294	6.12271	6.22208	6.35591	-1.46095	4.96e-05
NR_132130	Clec7a	6.95735	6.62274	6.60414	5.94906	5.86245	6.0696	-1.66324	6.22e-05
NM_001368864	Lrmp	5.94399	6.11282	5.87262	5.27547	5.40178	5.54787	-1.48531	0.00582495
NM_145835	Lctl	8.33724	8.50466	8.93365	7.82536	8.04492	7.10947	-1.3814	0.0113723
NM_008538	Marcks	11.0607	10.8283	10.814	10.6175	10.3612	10.4567	-0.581479	0.0409795
NM_011518	Syk	7.33065	7.95107	7.54437	7.13201	7.07506	6.956	-1.01389	0.0274809
NM_009252	Serpina3n	7.60637	8.69429	8.05138	7.68389	6.961	7.33079	-1.35413	0.0343689
NM_205820	Tlr13	6.5146	6.23609	6.58345	5.7492	5.4658	5.66309	-1.92657	2.23e-05
NM_009851	Cd44	8.17697	8.1487	8.03849	6.9514	7.00181	6.80941	-2.01664	5.52e-16
NM_001291799	Dok1	6.14294	6.04229	5.86053	5.65934	5.54829	5.52453	-1.12531	0.0421549
NM_139200	Cytip	5.56482	6.66514	5.60152	5.374	5.31987	5.36304	-1.7738	0.0479305
NM_013706	Cd52	7.17144	7.21631	6.74588	5.9241	5.926	6.16383	-2.13636	1.14e-07
NM_008548	Man1a	8.66049	9.08768	8.69556	8.275	8.18825	8.39109	-0.822533	0.0183014
NM_001146022	Wdfy4	5.74806	6.5845	6.1147	5.56845	5.49918	5.58686	-1.58028	0.0185228
NM_001272078	Trem2	7.3918	6.70451	6.78746	5.29734	5.26586	5.60721	-3.57447	1.38e-12
NM_010234	Fos	7.36496	7.50283	6.11882	6.17182	5.60255	5.68149	-2.54117	0.00040926
NM_153119	Plekho2	7.88676	8.17877	7.88572	7.2669	7.28378	7.33231	-1.16331	7.74e-05
NM_001029872	Itgad	3.84444	4.45916	3.80736	3.44665	3.44667	3.45912	-5.7506	0.00042587
NM_009242	Sparc	14.0946	14.1023	13.9802	13.5734	13.6563	13.4641	-0.659765	0.00087235
NM_001170985	Kirrel	8.23513	8.81573	8.36263	7.80231	8.00131	7.86134	-0.947557	0.0167774
NM_001347161	Cers6	6.20578	6.27138	6.11516	5.81451	5.77747	5.37556	-1.26784	0.0490262
NM_023137	Ubd	7.05056	7.2466	6.81169	5.66054	5.2461	5.59628	-3.373	6.56e-14
NM_018781	Egr3	5.04303	5.33138	4.45952	4.42094	4.49465	4.35293	-2.18995	0.0335115
NM_001079876	Gas2l3	5.52159	5.49613	5.42391	5.05659	4.90234	5.01583	-1.54156	0.00655017
NM_007719	Ccr7	3.58165	4.51331	3.42468	3.27538	3.30104	3.28943	-5.19376	0.00231002
NM_008590	Mest	8.92	10.0729	8.77177	7.79898	7.74479	8.21054	-2.16632	2.37e-05
NM_010745	Ly86	6.75917	6.4902	6.48567	5.92043	5.64906	6.11441	-1.47978	0.00499689
NM_008788	Pcolce	10.8409	10.3617	10.7069	9.68619	9.5475	9.68666	-1.40672	4.7e-09
NM_010407	Hck	4.70396	4.58229	4.63323	4.31606	4.165	4.24991	-1.82114	0.0234263
NM_201643	Ugt1a5	6.92024	6.94932	6.68683	6.30221	6.30546	6.43832	-1.02542	0.0147516
NM_013915	Zbtb18	8.95685	9.2878	8.84959	8.65592	8.4924	8.43575	-0.779015	0.0257153
NM_001301863	Ikzf1	5.78243	6.84269	6.06722	5.18549	5.46754	5.69914	-2.00077	0.0168097
NM_001001495	Tnip3	4.52437	4.19225	4.38198	3.85885	3.85081	3.76343	-3.35405	0.00030688
NM_026838	Srpx2	6.19674	6.9438	6.26363	5.60289	5.89406	5.66485	-1.77923	0.00372039
NM_011095	Pirb	6.93754	7.08816	7.06149	6.6768	6.24112	6.46556	-1.08702	0.0166798
NM_010917	Nid1	11.2801	11.7673	11.3345	10.9011	11.0007	10.8411	-0.781779	0.0113723
NM_007649	Cd48	6.6294	6.49042	6.17879	5.69604	5.50182	5.78477	-1.81448	0.00018505
NM_001370857	Adh6b	4.79084	4.32629	4.54714	3.83522	3.77587	3.86406	-5.09674	5.67e-06
NM_175362	Card11	4.17862	4.7928	4.12971	3.83584	3.74231	3.8067	-3.56316	0.00066012
NM_133187	Gask1b	8.90813	8.71828	8.73373	8.36971	8.30276	8.44877	-0.624741	0.0330813
NR_157295	Tnfrsf13b	4.32326	4.67343	4.11636	4.06484	3.83569	3.8978	-2.40096	0.0390326
NM_013612	Slc11a1	7.18994	7.03452	7.13739	6.52668	6.36617	6.66243	-1.14723	0.00239603
NM_001170333	Clec4a2	6.5875	5.82792	6.33954	5.61163	5.29589	5.31035	-2.14688	0.00042587
NM_027288	Manba	7.17579	7.27992	7.21289	6.75451	6.89511	6.77738	-0.763976	0.0461446
NM_019992	Stap1	4.90309	4.81138	4.6242	4.42383	4.1675	4.12834	-2.40293	0.0102246
NM_173862	Fam83a	4.88389	5.20356	4.81377	4.3087	4.45824	4.60099	-2.03048	0.0255768
NM_019920	Lamtor3	8.1848	7.9247	8.08908	7.47212	7.66758	7.46712	-0.863591	0.00788037
NM_173740	Maoa	8.56595	8.13539	9.00641	8.14633	7.92529	7.85611	-0.986359	0.0490379
NM_009008	Rac2	6.33913	7.24616	6.24327	5.74348	5.52264	5.85917	-2.1323	0.0010319
NM_008533	Cd180	5.8073	6.15428	5.77058	5.42141	4.9718	5.07553	-2.06847	0.00186788
NM_007534	Bcl2a1b	4.17034	3.65777	3.87716	3.62112	3.46651	3.50239	-2.66775	0.0438319
NM_024237	Fbln7	6.08348	6.20856	5.98772	5.50089	5.63707	5.71664	-1.181	0.0262703
NM_001081147	Oxtr	5.0056	5.73275	4.76214	4.40721	4.45735	4.55873	-2.73584	0.00210144
NM_177420	Psat1	7.79025	7.83007	7.90201	6.70713	6.75362	6.86558	-1.85385	6.21e-13
NM_177320	Pik3r5	6.31846	6.46387	6.37047	6.00011	5.62222	5.95399	-1.18	0.0314748
NM_007572	C1qa	9.79469	9.42921	9.52945	9.15169	8.59472	9.01785	-0.935069	0.0106628
NM_001082960	Itgam	7.34469	7.22799	7.04837	6.58043	6.17564	6.62088	-1.40219	0.00136821
NM_178911	Pld4	6.95716	7.36713	7.04739	6.73139	6.59803	6.65992	-0.900834	0.0490262
NM_011313	S100a6	9.35016	9.07375	8.7145	8.27495	8.05751	8.52708	-1.14948	0.00304073
NM_001285459	Fmn1	5.25025	5.08764	5.60724	4.77537	4.43982	4.67425	-2.43961	0.00268872
NM_008625	Mrc1	9.55067	9.30228	9.63548	8.98523	8.55979	8.97158	-0.93978	0.00398659
NM_028261	Tmem173	6.69049	6.66968	6.53508	6.18376	6.17056	6.22961	-0.931362	0.0294445
NM_008225	Hcls1	7.0946	7.33549	7.15272	6.68053	6.32177	6.70619	-1.16775	0.00636662
NM_172508	Dse	8.42157	8.32976	8.27795	7.64456	7.57693	7.6881	-1.12728	2.93e-06
NM_010730	Anxa1	10.369	10.2506	9.92739	8.50156	8.67496	9.14334	-1.97101	4.91e-10
NM_201410	Ugt1a6b	7.03116	7.13719	6.86499	6.47549	6.41983	6.59361	-1.012	0.0115683
NM_008748	Dusp8	7.15274	7.57881	7.13952	6.7082	6.50403	6.68918	-1.25169	0.002406
NM_001081224	Prr16	4.02341	4.25015	3.97914	3.63382	3.79032	3.72544	-2.30586	0.0446812
NM_199221	Cd300lb	6.8474	6.68897	6.41891	5.67065	5.426	5.60533	-2.50425	2.19e-09
NM_021606	Nek6	8.38692	8.17457	8.25646	7.30545	7.05386	7.11013	-1.82957	1.29e-12
NM_175686	Prrx1	8.59143	8.84989	8.61235	7.83673	7.69006	7.83813	-1.39782	1.05e-08
NM_145437	Cd300ld	7.1	7.05513	7.21989	6.7033	6.32014	6.29988	-1.29489	0.00218685
NM_001171002	Degs2	6.8357	6.88712	6.91069	6.4933	6.34571	6.41106	-0.925828	0.0171598
NM_080559	Sh3bgrl3	8.72181	8.6315	8.45522	7.86815	7.72819	7.92827	-1.18649	4.34e-06
NM_011175	Lgmn	10.1123	9.8443	9.85799	9.36615	9.27973	9.38712	-0.84909	0.00029532
NM_010118	Egr2	5.14066	5.17973	4.79321	4.70928	4.53627	4.54147	-1.69314	0.0371891
NM_001267695	Ctss	9.95952	9.67789	9.56769	8.2727	7.90418	8.38183	-2.24876	3.47e-16
NM_053214	Myo1f	7.21544	7.42495	7.22212	6.65635	6.20285	6.29679	-1.69201	1.73e-05
NM_009930	Col3a1	12.1305	12.3283	12.06	10.8173	11.1949	10.7646	-1.67523	1.64e-12
NM_026835	Ms4a6d	6.14816	5.73561	6.16329	5.3391	5.18599	5.55494	-1.71768	0.00577249
NM_009151	Selplg	6.41919	6.88452	6.21688	5.6284	5.85249	5.97243	-1.58719	0.00707702
NM_008524	Lum	9.29256	9.23942	8.94198	8.27201	8.5188	8.44045	-1.1138	4.17e-05
NM_011653	Tuba1a	8.66243	8.76862	8.29903	7.6145	7.70174	7.67804	-1.4524	3.55e-07
NM_001161768	Galnt6	4.89451	5.31013	4.87264	4.28789	4.44197	4.38764	-2.7221	0.00029838
NM_012037	Vat1	9.85638	9.7385	9.8503	9.37668	9.26549	9.30261	-0.711961	0.0008348
NM_007802	Ctsk	7.81503	7.745	7.20973	6.44221	6.63988	6.91257	-1.66794	0.00020273
NM_177723	Vsig8	3.44771	3.42921	3.29003	3.0409	3.02175	3.00689	-4.94815	0.00378646
NM_146007	Col6a2	9.47937	9.87907	9.66269	8.97414	9.38053	8.80863	-0.864547	0.02763
NM_009808	Casp12	6.73247	6.9472	6.57013	5.95502	5.91519	6.17108	-1.57067	0.00023595
NM_007574	C1qc	9.86946	9.3956	9.59981	8.96288	8.53505	8.9113	-1.1813	0.00022173
NM_007645	Cd37	5.79019	6.88489	5.6892	5.56623	5.08854	5.53566	-1.9709	0.0402666
NM_019866	Spib	2.99406	4.04925	3.02249	2.92085	2.95207	2.93817	-4.80455	0.0225876
NM_007403	Adam8	7.23053	7.06577	7.27418	5.95229	5.80591	5.90337	-2.66437	2.99e-17
NM_008404	Itgb2	8.12158	8.28875	8.00036	6.97481	6.82743	7.11481	-1.95037	2.5e-12
NM_001204203	Spp1	6.07908	5.58392	5.50662	5.01262	4.67997	4.80417	-2.80277	2.81e-05
NM_027582	Akr1cl	2.19354	2.58117	2.26406	2.13582	2.12869	2.13166	-5.91869	0.0190408
NM_007547	Sirpa	9.96001	9.91389	10.1753	9.56387	9.53958	9.35423	-0.751381	0.003479
NM_019737	B4galt6	6.63993	6.78041	6.49047	6.21602	5.85997	5.88286	-1.39661	0.00354776
NM_008626	Mrc2	7.80747	8.21721	7.83495	7.29899	7.58712	7.34435	-0.911286	0.026411
NM_007807	Cybb	8.21018	8.22355	8.29969	7.69311	7.30119	7.44601	-1.22002	4.14e-05
NM_019764	Amotl2	10.4865	10.7564	10.124	10.0941	9.66576	9.84102	-0.83894	0.0318003
NM_144512	Slc6a13	7.3085	7.78254	7.57153	6.82605	6.49472	6.56165	-1.68916	4.7e-06
NM_019925	Gpr132	4.07436	4.73113	4.01448	3.74496	3.70088	3.74313	-3.51827	0.00124241
NM_008047	Fstl1	9.92899	10.2285	9.72768	9.293	9.40409	9.56317	-0.783804	0.0190194
NM_001368760	Vgll3	7.25393	7.18749	6.95504	5.92021	6.06119	5.96098	-2.33702	2.38e-12
NM_001289470	Cd84	7.6821	7.31191	7.30865	6.12186	5.94854	6.22453	-2.58023	1.19e-13
NM_007532	Bcat1	6.05918	6.22711	6.27323	5.57656	5.25471	5.33142	-2.03003	2.37e-05
NM_001357276	Dhrs3	10.8848	10.9063	10.7137	10.1663	10.2129	10.4184	-0.780851	0.00082508
