# Supplementary material for: Caspase‐6 Controls Lipid and Energy Metabolism in Diet‐Induced Obesity
Source: Adv Sci (Weinh). 2026 Apr 13;13(21):e14784. doi: 10.1002/advs.202514784 (PMC13073318; doi:10.1002/advs.202514784)
Supplement: Supplementary file 5 — Supporting File 5: advs73758‐sup‐0004‐Table S4.xlsx. [file ADVS-13-e14784-s003.xlsx]

## Sheet: 1a TAG
				WT						C6KO
	Triglyceride (TAG) (nmol/mg protein)	m/z	mass	#01	#02	#03	#04	#05	#06	#07	#08	#09	#10	#11	#12
	C46:0/C47:7|||785.72104075	785.721	778.721	27.98	20.24	29.03	17.28	17.14	17.14	14.27	11.04	11.06	11.44	13.22	13.3
	C46:1/C47:8|||783.7053906858	783.705	776.705	39.67	31.83	31.02	20.01	28.49	21.74	18.95	19.96	17.1	21.38	13.64	18.18
	C48:0/C49:7|||813.7523408784	813.752	806.752	305.82	244.65	243.26	154.26	204.6	154.23	102.6	95.7	83.19	105.77	140.99	81.73
	C48:1/C49:8|||811.7366908142	811.737	804.737	207.32	253.92	230.56	241.71	324.33	259.14	61.83	148.58	192.73	114.63	106.54	178.58
	C48:2/C49:9|||809.72104075	809.721	802.721	289.68	289.37	245.61	201.66	268.56	169.59	161.31	120.53	199.51	144.1	208.17	293.21
	C48:3|||807.7053906858	807.705	800.705	70.98	51.26	51.93	53.59	54.43	43.99	36.04	16.79	24.62	37.58	26.38	21.86
	C50:0/C51:7|||841.7836410068	841.784	834.784	128.56	123.7	84.91	86.27	108.57	77.08	56.29	106.64	110.95	79.62	117.02	141.24
	C50:1/C51:8|||839.7679909426	839.768	832.768	2690.91	3252.71	3305.5	2546.94	2316.18	2830.89	1815.72	1029.78	1616.28	1164.16	1698.38	1443.57
	C50:2/C51:9|||837.7523408784	837.752	830.752	3595.5	3672.41	3156.08	2638.96	3286.64	2615.7	1418.41	2427.93	1902.69	1070.54	747.47	1686.21
	C50:3/C51:10|||835.7366908142	835.737	828.737	1274.83	1331.72	1249.51	976.51	1240.37	1001.66	814.45	810.78	1119	690.64	1099.49	630.72
	C50:4|||833.72104075	833.721	826.721	230.79	201.11	207.93	181.61	179.54	175.69	135.43	111.06	128.15	88.2	153.69	82.13
	C50:5|||831.7053906858	831.705	824.705	9.06	8.26	5.96	6.47	4.4	5.82	6.38	1.49	7.06	7.24	9.64	4.12
	C52:1/C53:8|||867.799291071	867.799	860.799	561.66	585.89	774.37	679.84	692.96	665.5	568.95	355.94	587.51	333.8	320.89	475.44
	C52:2/C53:9|||865.7836410068	865.784	858.784	5873.38	4511.54	5372.03	5641.78	6354.5	6035.97	4223.01	5480.88	3448.02	5309.98	3256.54	4865.97
	C52:3/C53:10|||863.7679909426	863.768	856.768	8781.17	9210.23	6888.82	8942.67	6874.33	8221	5773.56	3624.23	4959.82	3079.05	1835.76	4829.82
	C52:4/C53:11|||861.7523408784	861.752	854.752	2850.88	2997.75	2105.07	3043.51	2266.34	2736.34	1987.5	1239.93	1929.19	2579.71	1546.92	1548.3
	C52:5|||859.7366908142	859.737	852.737	309.3	536.99	421.43	415.06	367.29	371.44	366.89	314.92	342.63	343.37	414.46	436.94
	C52:6|||857.72104075	857.721	850.721	12.62	13.91	18.43	20.57	15.86	19.24	14.61	10.12	18.93	30.77	27.7	10.97
	C53:0/C54:7|||883.7366908142	883.737	876.737	229.98	188.72	107.49	117.21	155.53	139.17	77.19	87.06	100.7	142.76	135.09	57.68
	C53:1/C54:8|||881.72104075	881.721	874.721	306.36	275.86	202.68	122.35	157.99	122.96	86.98	125.96	88.83	132.76	103.85	105.99
	C53:2/C54:9|||879.7053906858	879.705	872.705	141.03	106.35	120.08	155.15	154.79	149.04	67.32	64.01	47.5	118.19	59.39	97.06
	C53:3/C54:10|||877.7836410068	877.784	870.784	173.52	143.42	138.69	191.61	167.45	186.44	177.58	142.55	108.24	181.51	200.88	185.58
	C53:4/C54:11|||875.7679909426	875.768	868.768	55.15	50.08	67.5	51.1	58.49	45.24	37.5	36.11	31.8	60.37	58.09	66.83
	C54:0/C55:7|||897.8462412636	897.846	890.846	2.75	13.53	7.77	12.21	5.77	2.35	1.84	5.61	6.95	1.35	1.15	2.64
	C54:1/C55:8|||895.8305911994	895.831	888.831	129.99	109.59	72.45	77.02	103.82	106.51	61.02	40.55	72.65	59.77	35.69	47.5
	C54:2/C55:9|||893.8149411352	893.815	886.815	1791.19	1766.31	1533.63	1629.42	1403.85	1570.87	1105.41	1368.14	1335.04	1020.66	631.36	901.53
	C54:3/C55:10|||891.799291071	891.799	884.799	4974.58	6121.79	5957.71	6880.86	5444.6	5722.48	3637.54	2077.54	2902.66	4746.99	3055.57	4631.09
	C54:4/C55:11|||889.7836410068	889.784	882.784	6243.73	5360.11	5527.27	6307.99	5105.15	5291.89	2808.43	5150.76	4004.38	2646.19	1465.52	4193.79
	C54:5/C55:12|||887.7679909426	887.768	880.768	2419.01	2558.4	2630.85	1719.53	1931.53	2180.1	1759.3	2220.24	1259.7	2379.04	2335.78	1360.13
	C54:6|||885.7523408784	885.752	878.752	352.71	586.56	455.68	435.59	409.03	363.74	416.72	333.49	406.33	199.15	118.91	198.85
	C55:0/C56:7|||911.7679909426	911.768	904.768	67.98	68.76	82.48	68.32	77.44	69.9	47.44	53.91	33.8	52.49	54.15	40.47
	C55:1/C56:8|||909.7523408784	909.752	902.752	45.59	32.32	31.35	35.06	62.87	50.36	53.72	30.17	62.47	35.43	49.59	42.95
	C55:2/C56:9|||907.7366908142	907.737	900.737	82.86	87.11	97.46	111	111.16	118.1	89.39	88.77	113.92	109.77	139.39	94.12
	C55:3/C56:10|||905.72104075	905.721	898.721	36.82	96.86	119.95	105.81	109.99	122.07	43.77	87.26	81.22	43.64	83.78	71.53
	C55:4/C56:11|||903.799291071	903.799	896.799	98.13	53.51	77.03	70.61	80.56	56.97	59.81	47.56	35.29	62.12	71.77	36.61
	C56:2/C57:9|||921.8462412636	921.846	914.846	64.74	49.26	34.12	37.22	73.22	68.55	52.57	34.02	50.2	49.72	51.4	46.38
	C56:3/C57:10|||919.8305911994	919.831	912.831	198.94	198.3	199.76	192.38	175.75	201.18	144.19	114.19	181.29	136.31	134.04	131.43
	C56:4/C57:11|||917.8149411352	917.815	910.815	210.07	229.56	250.71	198.09	175.39	191.5	178.82	162.43	178.96	194.73	146.46	151.24
	C56:5/C57:12|||915.799291071	915.799	908.799	141.27	151.04	168.65	183.95	143.61	145.73	137.07	87.22	156.78	118.49	75.06	116.11
	C56:6|||913.7836410068	913.784	906.784	110.25	136.99	103.78	134.17	130.68	108.16	108.6	59.1	99.65	55.57	73.23	84.57
	C57:0/C58:7/C59:14|||939.799291071	939.799	932.799	50.38	35.64	21.61	24.79	30.45	25.47	35.43	42.82	33.3	24.96	29.07	32.31
	C57:1/C58:8|||937.7836410068	937.784	930.784	33.73	19.51	15.96	13.67	27.84	22.74	13.7	8.99	25.18	13.98	20.87	9.64
	C57:2/C58:9|||935.7679909426	935.768	928.768	15.87	11.15	29.41	8.9	10.24	8.22	19.34	16.98	9.89	16	13.95	20.49
	C58:3/C59:10|||947.8618913278	947.862	940.862	11.02	10.35	9.79	11.91	7.91	8.58	7.25	8.83	7.27	5.66	10.08	7
	C58:4/C59:11|||945.8462412636	945.846	938.846	9.04	11.33	10.18	8.69	9.29	11.98	7.98	9.08	7.25	9.83	8.85	6.56
	C58:5/C59:12|||943.8305911994	943.831	936.831	9.24	8.82	11.22	8.62	8.7	9.22	6.21	7.32	8.12	6.37	8.83	8.07
	C58:6/C59:13|||941.8149411352	941.815	934.815	15.85	21.06	16.14	13.27	29.79	25.2	8.99	14.75	11.04	7.17	11.51	9.27
	C60:4/C61:11|||973.877541392	973.878	966.878	6.42	8.17	4.56	5.27	9.22	5.23	6.12	5.93	5.63	5.51	5.71	5.34
	C60:5/C61:12|||971.8618913278	971.862	964.862	5.7	5.47	3.49	4	4.34	5.8	4.09	4.35	3.27	3.27	6.22	3.6
	C60:6/C61:13|||969.8462412636	969.846	962.846	5	6.53	5.19	5.32	7.1	5.2	4.87	3.05	5.88	5.51	5.72	4.38

## Sheet: 1b FAHFA
			WT						C6KO
Fatty Acyl Esters of Hydroxy Fatty Acid (FAHFA) (nmol/mg protein)	m/z	mass	#01	#02	#03	#04	#05	#06	#07	#08	#09	#10	#11	#12
16:1H16:1	673.53	506.53	0.08	0.11	0.12	0.21	0.02	0.13	0.52	0.62	0.2	0.72	0.64	0.22
18:0H16:1	703.577	536.577	0.13	0.13	0.12	0.26	0.11	0.16	0.44	0.66	0.22	1.93	0.65	0.49
18:0H18:2	729.593	562.593	0.46	0.18	0.45	0.57	0.43	0.51	1.16	0.94	0.68	1.67	0.71	0.61
18:2H16:1	699.546	532.546	0.6	0.59	0.46	0.81	0.59	0.58	1.21	0.89	0.6	2.39	0.98	1.14
16:1H16:0	675.546	508.546	0.86	0.7	0.67	1.21	0.56	1.28	3.86	3.45	1.07	2.77	3.06	1.59
16:1H18:2	699.546	532.546	0.96	0.85	0.92	1.31	0.5	1.11	2.16	1.63	1.11	1.14	0.94	1.23
18:0H16:0	705.593	538.593	1.04	1.1	1.3	1.8	1.26	1.48	3.65	4.07	1.9	3.35	2.68	2.16
16:0H16:1	675.546	508.546	1.43	0.81	1	2.17	1.23	2.02	2.94	3.94	2.13	9.12	4.86	3.13
18:1H16:1	701.562	534.562	2.63	1.95	1.65	3.61	2.3	2.69	3.82	5.89	3.37	11.82	5.39	5.01
18:0H18:1	731.609	564.609	2.82	2.26	2.32	3.9	1.98	3.58	5.57	8.76	5	13.12	5.14	5.65
18:2H18:2	725.562	558.562	2.9	3.13	2.3	4	2.35	3.62	4.04	2.27	3.47	3.57	1.66	3.98
18:2H16:0	701.562	534.562	3.02	2.16	1.84	2.79	2.63	3.36	4.72	2.96	3.12	3.87	3.11	4.53
18:0H18:0	733.624	566.624	3.39	3.71	3.13	3.61	3.35	4.48	5.01	6.04	4.86	8.9	6.97	6.04
16:1H18:0	703.577	536.577	4.96	4.75	3.24	5.03	3.55	6.67	6.22	8.77	6.43	12.1	9.28	8.34
16:1H18:1	701.562	534.562	5.91	4.81	4.18	6.45	3.11	8.44	9.04	12.63	8.63	16.44	11.58	9.87
18:2H18:0	729.593	562.593	6.17	6.54	3.64	5.15	4.77	7.02	6.5	7.62	7.09	13.19	7.41	11.04
16:0H18:2	701.562	534.562	7.01	6.07	3.95	7.94	5.22	8.84	7.97	5.76	7.42	10.32	5.14	8.96
18:1H18:2	727.577	560.577	10.87	10.27	8.07	12.62	7.69	13.28	11.41	10.99	11.46	16.71	9.37	14.11
18:2H18:1	727.577	560.577	11.71	9.94	6.58	10.92	9.41	14.77	12.12	13.14	15.24	28.49	12.46	19.99
16:0H16:0	677.562	510.562	12.6	10.46	8.85	13.17	11.92	14.6	18.09	17.17	14.7	21.24	16.46	18.66
18:1H16:0	703.577	536.577	14.21	11.67	9.1	13.95	12.5	14.22	18.27	18.16	13.99	20.04	17.79	17.81
18:1H18:0	731.609	564.609	18.25	16.86	10.94	17.86	18	22.7	20.79	29.65	22.8	48.5	32.38	32.13
16:0H18:0	705.593	538.593	19.67	18.91	10.59	17.77	19.41	24.4	20.35	28.15	22.19	50.56	29.96	32.25
16:0H18:1	703.577	536.577	30.76	24.98	16.42	28.35	27.04	36.95	31.52	45.16	39.42	93.79	44.47	48.76
18:1H18:1	729.593	562.593	37.09	31.95	21.08	35.03	32.31	40.35	37.14	61.78	45.93	109.47	53.72	59.1
